# Supplementary material for: Genomic characterization of Comamonas kerstersii isolated from diarrheal patients in Bangladesh
Source: PLoS One. 2026 Apr 10;21(4):e0346980. doi: 10.1371/journal.pone.0346980 (PMC13068251; doi:10.1371/journal.pone.0346980)
Supplement: S1 File — (XLSX) [file pone.0346980.s001.xlsx]

## Sheet: NG13
locus_tag	ftype	gene	EC_number	product
APJFBHNF_00001	CDS	yfeX	1.11.1.-	putative deferrochelatase/peroxidase YfeX
APJFBHNF_00002	CDS	hypothetical protein
APJFBHNF_00003	CDS	hpyO	1.14.13.-	FAD-dependent urate hydroxylase
APJFBHNF_00004	CDS	hypothetical protein
APJFBHNF_00005	CDS	cidA_1	Holin-like protein CidA
APJFBHNF_00006	CDS	yohK	Inner membrane protein YohK
APJFBHNF_00007	CDS	gcvA_1	Glycine cleavage system transcriptional activator
APJFBHNF_00008	CDS	mmgC_1	1.3.99.-	Acyl-CoA dehydrogenase
APJFBHNF_00009	CDS	yfdE_1	2.8.3.19	Acetyl-CoA:oxalate CoA-transferase
APJFBHNF_00010	CDS	hypothetical protein
APJFBHNF_00011	CDS	ramB_1	HTH-type transcriptional regulator RamB
APJFBHNF_00012	CDS	hypothetical protein
APJFBHNF_00013	CDS	prpC_1	2.3.3.5	2-methylcitrate synthase
APJFBHNF_00014	CDS	acnD	4.2.1.117	2-methylcitrate dehydratase (2-methyl-trans-aconitate forming)
APJFBHNF_00015	CDS	prpF_1	5.3.3.-	2-methyl-aconitate isomerase
APJFBHNF_00016	CDS	Dml_1	4.1.3.32	2,3-dimethylmalate lyase
APJFBHNF_00017	CDS	hypothetical protein
APJFBHNF_00018	CDS	ahpF	1.8.1.-	Alkyl hydroperoxide reductase subunit F
APJFBHNF_00019	CDS	ahpC	1.11.1.15	Alkyl hydroperoxide reductase subunit C
APJFBHNF_00020	CDS	bfr_1	1.16.3.1	Bacterioferritin
APJFBHNF_00021	CDS	comEC	ComE operon protein 3
APJFBHNF_00022	CDS	hypothetical protein
APJFBHNF_00023	CDS	folK	2.7.6.3	2-amino-4-hydroxy-6-hydroxymethyldihydropteridine pyrophosphokinase
APJFBHNF_00024	CDS	pcnB	2.7.7.19	Poly(A) polymerase I
APJFBHNF_00025	CDS	serB1	3.1.3.3	Phosphoserine phosphatase SerB1
APJFBHNF_00026	CDS	hda	DnaA regulatory inactivator Hda
APJFBHNF_00027	CDS	hypothetical protein
APJFBHNF_00028	CDS	purM	6.3.3.1	Phosphoribosylformylglycinamidine cyclo-ligase
APJFBHNF_00029	CDS	hypothetical protein
APJFBHNF_00030	CDS	hypothetical protein
APJFBHNF_00031	CDS	murJ	Lipid II flippase MurJ
APJFBHNF_00032	CDS	rpsT	30S ribosomal protein S20
APJFBHNF_00033	CDS	hypothetical protein
APJFBHNF_00034	CDS	argD	2.6.1.11	Acetylornithine aminotransferase
APJFBHNF_00035	CDS	argF	2.1.3.3	Ornithine carbamoyltransferase
APJFBHNF_00036	CDS	hypothetical protein
APJFBHNF_00037	CDS	hypothetical protein
APJFBHNF_00038	CDS	feoB	Fe(2+) transporter FeoB
APJFBHNF_00039	CDS	hypothetical protein
APJFBHNF_00040	CDS	hypothetical protein
APJFBHNF_00041	CDS	gabP	GABA permease
APJFBHNF_00042	CDS	hypothetical protein
APJFBHNF_00043	CDS	kynB	3.5.1.9	Kynurenine formamidase
APJFBHNF_00044	CDS	ada	Bifunctional transcriptional activator/DNA repair enzyme Ada
APJFBHNF_00045	CDS	yajR_1	Inner membrane transport protein YajR
APJFBHNF_00046	CDS	nagX	1.14.13.24	3-hydroxybenzoate 6-hydroxylase
APJFBHNF_00047	CDS	DNA-binding protein Bv3F
APJFBHNF_00048	CDS	apaH	3.6.1.41	Bis(5'-nucleosyl)-tetraphosphatase [symmetrical]
APJFBHNF_00049	CDS	rhlE_1	3.6.4.13	ATP-dependent RNA helicase RhlE
APJFBHNF_00050	CDS	hypothetical protein
APJFBHNF_00051	CDS	ocd	1.5.1.49	Delta(1)-pyrroline-2-carboxylate reductase 1
APJFBHNF_00052	CDS	Bacteriohemerythrin
APJFBHNF_00053	CDS	dcd	3.5.4.13	dCTP deaminase
APJFBHNF_00054	CDS	guaD	3.5.4.3	Guanine deaminase
APJFBHNF_00055	CDS	Purine-binding protein
APJFBHNF_00056	CDS	3.9.1.-	Purine nucleoside phosphoramidase
APJFBHNF_00057	CDS	3.5.4.2	Adenine deaminase
APJFBHNF_00058	CDS	Purine-binding protein
APJFBHNF_00059	CDS	Purine-binding protein
APJFBHNF_00060	CDS	hypothetical protein
APJFBHNF_00061	CDS	hypothetical protein
APJFBHNF_00062	CDS	mglA	3.6.3.17	Galactose/methyl galactoside import ATP-binding protein MglA
APJFBHNF_00063	CDS	pcpR	PCP degradation transcriptional activation protein
APJFBHNF_00064	CDS	hypothetical protein
APJFBHNF_00065	CDS	kdhB	1.5.99.14	6-hydroxypseudooxynicotine dehydrogenase complex subunit beta
APJFBHNF_00066	CDS	xdhA_1	1.17.1.4	Putative xanthine dehydrogenase molybdenum-binding subunit XdhA
APJFBHNF_00067	CDS	yegE_1	2.7.7.65	putative diguanylate cyclase YegE
APJFBHNF_00068	CDS	crp	cAMP-activated global transcriptional regulator CRP
APJFBHNF_00069	CDS	hypothetical protein
APJFBHNF_00070	CDS	hypothetical protein
APJFBHNF_00071	CDS	hypothetical protein
APJFBHNF_00072	CDS	pucM	3.5.2.17	5-hydroxyisourate hydrolase
APJFBHNF_00073	CDS	rspR_1	HTH-type transcriptional repressor RspR
APJFBHNF_00074	CDS	hypothetical protein
APJFBHNF_00075	CDS	amaB_1	3.5.1.87	N-carbamoyl-L-amino acid hydrolase
APJFBHNF_00076	CDS	argE_1	3.5.1.16	Acetylornithine deacetylase
APJFBHNF_00077	CDS	speG_1	2.3.1.57	Spermidine N(1)-acetyltransferase
APJFBHNF_00078	CDS	uacT	Uric acid transporter UacT
APJFBHNF_00079	CDS	maeB_1	1.1.1.40	NADP-dependent malic enzyme
APJFBHNF_00080	CDS	flr_1	Flavoredoxin
APJFBHNF_00081	CDS	ribY_1	Riboflavin-binding protein RibY
APJFBHNF_00082	CDS	hypothetical protein
APJFBHNF_00083	CDS	hypothetical protein
APJFBHNF_00084	tRNA	tRNA-Ser(tga)
APJFBHNF_00085	CDS	hypothetical protein
APJFBHNF_00086	CDS	hypothetical protein
APJFBHNF_00087	CDS	1.-.-.-	putative oxidoreductase
APJFBHNF_00088	CDS	phhA	1.14.16.1	Phenylalanine-4-hydroxylase
APJFBHNF_00089	CDS	phhB	4.2.1.96	Putative pterin-4-alpha-carbinolamine dehydratase
APJFBHNF_00090	CDS	quiA_1	1.1.5.8	Quinate/shikimate dehydrogenase (quinone)
APJFBHNF_00091	CDS	fom3	2.1.1.308	2-hydroxyethylphosphonate methyltransferase
APJFBHNF_00092	CDS	hypothetical protein
APJFBHNF_00093	CDS	hypothetical protein
APJFBHNF_00094	CDS	ifcA	1.3.5.4	Fumarate reductase flavoprotein subunit
APJFBHNF_00095	CDS	hypothetical protein
APJFBHNF_00096	CDS	oxyR_1	Hydrogen peroxide-inducible genes activator
APJFBHNF_00097	CDS	allA	4.3.2.3	Ureidoglycolate lyase
APJFBHNF_00098	CDS	gatA_1	6.3.5.7	Glutamyl-tRNA(Gln) amidotransferase subunit A
APJFBHNF_00099	CDS	oppD_1	Oligopeptide transport ATP-binding protein OppD
APJFBHNF_00100	CDS	oppF	Oligopeptide transport ATP-binding protein OppF
APJFBHNF_00101	CDS	gsiD_1	Glutathione transport system permease protein GsiD
APJFBHNF_00102	CDS	gsiC_1	Glutathione transport system permease protein GsiC
APJFBHNF_00103	CDS	appA	Oligopeptide-binding protein AppA
APJFBHNF_00104	CDS	amaB_2	3.5.1.87	N-carbamoyl-L-amino acid hydrolase
APJFBHNF_00105	CDS	hypothetical protein
APJFBHNF_00106	CDS	pcaR_1	Pca regulon regulatory protein
APJFBHNF_00107	CDS	bauC	1.2.1.-	Putative 3-oxopropanoate dehydrogenase
APJFBHNF_00108	CDS	bauA	2.6.1.18	Beta-alanine--pyruvate aminotransferase
APJFBHNF_00109	CDS	metR_1	HTH-type transcriptional regulator MetR
APJFBHNF_00110	CDS	hypothetical protein
APJFBHNF_00111	CDS	amiD	3.5.1.4	Putative amidase AmiD
APJFBHNF_00112	CDS	hypothetical protein
APJFBHNF_00113	CDS	hypothetical protein
APJFBHNF_00114	CDS	hypothetical protein
APJFBHNF_00115	CDS	hemN_1	1.3.99.-	Oxygen-independent coproporphyrinogen-III oxidase-like protein
APJFBHNF_00116	CDS	rdgB	3.6.1.9	dITP/XTP pyrophosphatase
APJFBHNF_00117	CDS	stp	3.1.3.16	Serine/threonine phosphatase stp
APJFBHNF_00118	CDS	prkC_1	2.7.11.1	Serine/threonine-protein kinase PrkC
APJFBHNF_00119	CDS	hypothetical protein
APJFBHNF_00120	CDS	gmk	2.7.4.8	Guanylate kinase
APJFBHNF_00121	CDS	rpoZ	2.7.7.6	DNA-directed RNA polymerase subunit omega
APJFBHNF_00122	CDS	spoT	3.1.7.2	Guanosine-3',5'-bis(diphosphate) 3'-pyrophosphohydrolase
APJFBHNF_00123	CDS	greB	Transcription elongation factor GreB
APJFBHNF_00124	tRNA	tRNA-Arg(acg)
APJFBHNF_00125	tRNA	tRNA-Arg(acg)
APJFBHNF_00126	CDS	hypothetical protein
APJFBHNF_00127	CDS	Insertion element IS6110 uncharacterized 12.0 kDa protein
APJFBHNF_00128	CDS	hypothetical protein
APJFBHNF_00129	tRNA	tRNA-Arg(acg)
APJFBHNF_00130	tRNA	tRNA-Ser(cga)
APJFBHNF_00131	CDS	serS	6.1.1.11	Serine--tRNA ligase
APJFBHNF_00132	CDS	guaB_1	1.1.1.205	Inosine-5'-monophosphate dehydrogenase
APJFBHNF_00133	CDS	ispH	1.17.7.4	4-hydroxy-3-methylbut-2-enyl diphosphate reductase
APJFBHNF_00134	CDS	fkpB	5.2.1.8	FKBP-type 16 kDa peptidyl-prolyl cis-trans isomerase
APJFBHNF_00135	CDS	hypothetical protein
APJFBHNF_00136	CDS	smrA	3.1.-.-	putative DNA endonuclease SmrA
APJFBHNF_00137	CDS	hypothetical protein
APJFBHNF_00138	CDS	yhdN	1.1.1.-	General stress protein 69
APJFBHNF_00139	CDS	ligC	1.1.1.312	4-carboxy-2-hydroxymuconate-6-semialdehyde dehydrogenase
APJFBHNF_00140	CDS	ligB	1.13.11.8	Protocatechuate 4,5-dioxygenase beta chain
APJFBHNF_00141	CDS	ligI	3.1.1.57	2-pyrone-4,6-dicarbaxylate hydrolase
APJFBHNF_00142	CDS	hypothetical protein
APJFBHNF_00143	CDS	proA_1	4.1.3.16	4-hydroxy-4-methyl-2-oxoglutarate aldolase/4-carboxy-4-hydroxy-2-oxoadipate aldolase
APJFBHNF_00144	CDS	hypothetical protein
APJFBHNF_00145	CDS	pcaK	4-hydroxybenzoate transporter PcaK
APJFBHNF_00146	CDS	ais	5.3.3.7	Aconitate isomerase
APJFBHNF_00147	CDS	pobA	1.14.13.2	p-hydroxybenzoate hydroxylase
APJFBHNF_00148	CDS	pcaU	Pca operon regulatory protein
APJFBHNF_00149	CDS	cynR_1	HTH-type transcriptional regulator CynR
APJFBHNF_00150	CDS	hypothetical protein
APJFBHNF_00151	CDS	htpX_1	3.4.24.-	Protease HtpX
APJFBHNF_00152	CDS	hypothetical protein
APJFBHNF_00153	CDS	yjbI	Group 2 truncated hemoglobin YjbI
APJFBHNF_00154	CDS	dksA_1	RNA polymerase-binding transcription factor DksA
APJFBHNF_00155	CDS	apbC	Iron-sulfur cluster carrier protein
APJFBHNF_00156	CDS	hypothetical protein
APJFBHNF_00157	CDS	hypothetical protein
APJFBHNF_00158	CDS	hypothetical protein
APJFBHNF_00159	CDS	metG	6.1.1.10	Methionine--tRNA ligase
APJFBHNF_00160	CDS	fccA	Cytochrome subunit of sulfide dehydrogenase
APJFBHNF_00161	CDS	fccB_1	1.8.2.3	Sulfide dehydrogenase [flavocytochrome c] flavoprotein chain
APJFBHNF_00162	CDS	hypothetical protein
APJFBHNF_00163	CDS	fccB_2	1.8.2.3	Sulfide dehydrogenase [flavocytochrome c] flavoprotein chain
APJFBHNF_00164	CDS	hypothetical protein
APJFBHNF_00165	CDS	hypothetical protein
APJFBHNF_00166	CDS	hypothetical protein
APJFBHNF_00167	CDS	bamE_1	Outer membrane protein assembly factor BamE
APJFBHNF_00168	CDS	hypothetical protein
APJFBHNF_00169	CDS	scpA_1	Segregation and condensation protein A
APJFBHNF_00170	CDS	hypothetical protein
APJFBHNF_00171	CDS	aspT	Aspartate/alanine antiporter
APJFBHNF_00172	CDS	cadA_1	4.1.1.18	Inducible lysine decarboxylase
APJFBHNF_00173	CDS	hypothetical protein
APJFBHNF_00174	CDS	hypothetical protein
APJFBHNF_00175	CDS	cmpR_1	HTH-type transcriptional activator CmpR
APJFBHNF_00176	CDS	ssuA_1	Putative aliphatic sulfonates-binding protein
APJFBHNF_00177	CDS	lysA	4.1.1.20	Diaminopimelate decarboxylase
APJFBHNF_00178	CDS	gpsA	1.1.1.94	Glycerol-3-phosphate dehydrogenase [NAD(P)+]
APJFBHNF_00179	CDS	secB	Protein-export protein SecB
APJFBHNF_00180	CDS	grxC	Glutaredoxin 3
APJFBHNF_00181	CDS	pspE	2.8.1.1	Thiosulfate sulfurtransferase PspE
APJFBHNF_00182	CDS	gpmA_1	5.4.2.11	2,3-bisphosphoglycerate-dependent phosphoglycerate mutase
APJFBHNF_00183	CDS	3.4.21.-	putative CtpA-like serine protease
APJFBHNF_00184	CDS	thiF	2.7.7.73	Sulfur carrier protein ThiS adenylyltransferase
APJFBHNF_00185	CDS	hypothetical protein
APJFBHNF_00186	CDS	uvrY_1	Response regulator UvrY
APJFBHNF_00187	CDS	degS	2.7.13.3	Signal transduction histidine-protein kinase/phosphatase DegS
APJFBHNF_00188	CDS	hypothetical protein
APJFBHNF_00189	CDS	hypothetical protein
APJFBHNF_00190	CDS	osmY	Osmotically-inducible protein Y
APJFBHNF_00191	CDS	coaD	2.7.7.3	Phosphopantetheine adenylyltransferase
APJFBHNF_00192	CDS	rsmD	2.1.1.171	Ribosomal RNA small subunit methyltransferase D
APJFBHNF_00193	CDS	3.4.24.-	putative zinc protease
APJFBHNF_00194	CDS	3.4.24.-	putative zinc protease
APJFBHNF_00195	CDS	ftsY	Signal recognition particle receptor FtsY
APJFBHNF_00196	CDS	cutA	Divalent-cation tolerance protein CutA
APJFBHNF_00197	CDS	hypothetical protein
APJFBHNF_00198	CDS	yccS	Inner membrane protein YccS
APJFBHNF_00199	CDS	rpoH	RNA polymerase sigma factor RpoH
APJFBHNF_00200	CDS	hypothetical protein
APJFBHNF_00201	CDS	ypmQ	SCO1 protein
APJFBHNF_00202	CDS	hypothetical protein
APJFBHNF_00203	CDS	pyrR_1	2.4.2.9	Bifunctional protein PyrR
APJFBHNF_00204	CDS	trmL	2.1.1.207	tRNA (cytidine(34)-2'-O)-methyltransferase
APJFBHNF_00205	CDS	hypothetical protein
APJFBHNF_00206	CDS	4.2.1.17	putative enoyl-CoA hydratase 1
APJFBHNF_00207	CDS	rhtB_1	Homoserine/homoserine lactone efflux protein
APJFBHNF_00208	CDS	hypothetical protein
APJFBHNF_00209	CDS	hypothetical protein
APJFBHNF_00210	CDS	hypothetical protein
APJFBHNF_00211	CDS	ydaF	2.3.1.-	Putative ribosomal N-acetyltransferase YdaF
APJFBHNF_00212	CDS	hypothetical protein
APJFBHNF_00213	CDS	tamA	Translocation and assembly module TamA
APJFBHNF_00214	CDS	tamB	Translocation and assembly module TamB
APJFBHNF_00215	tRNA	tRNA-Arg(cct)
APJFBHNF_00216	CDS	hypothetical protein
APJFBHNF_00217	CDS	hypothetical protein
APJFBHNF_00218	CDS	bepA_1	3.4.-.-	Beta-barrel assembly-enhancing protease
APJFBHNF_00219	CDS	hypothetical protein
APJFBHNF_00220	CDS	hypothetical protein
APJFBHNF_00221	CDS	hypothetical protein
APJFBHNF_00222	CDS	hypothetical protein
APJFBHNF_00223	CDS	rsmB_1	2.1.1.176	Ribosomal RNA small subunit methyltransferase B
APJFBHNF_00224	CDS	hypothetical protein
APJFBHNF_00225	CDS	hypothetical protein
APJFBHNF_00226	CDS	paiB	Protease synthase and sporulation protein PAI 2
APJFBHNF_00227	CDS	purN	2.1.2.2	Phosphoribosylglycinamide formyltransferase
APJFBHNF_00228	CDS	hypothetical protein
APJFBHNF_00229	CDS	1.3.99.-	Putative acyl-CoA dehydrogenase FadE17
APJFBHNF_00230	CDS	1.3.99.-	Acyl-CoA dehydrogenase FadE27
APJFBHNF_00231	CDS	hypothetical protein
APJFBHNF_00232	CDS	hypothetical protein
APJFBHNF_00233	CDS	ribF	Riboflavin biosynthesis protein RibF
APJFBHNF_00234	CDS	ileS	6.1.1.5	Isoleucine--tRNA ligase
APJFBHNF_00235	CDS	lspA	3.4.23.36	Lipoprotein signal peptidase
APJFBHNF_00236	CDS	hypothetical protein
APJFBHNF_00237	CDS	gadC	putative glutamate/gamma-aminobutyrate antiporter
APJFBHNF_00238	CDS	gadB	4.1.1.15	Glutamate decarboxylase beta
APJFBHNF_00239	CDS	idi	5.3.3.2	Isopentenyl-diphosphate Delta-isomerase
APJFBHNF_00240	CDS	qorA	1.6.5.5	Quinone oxidoreductase 1
APJFBHNF_00241	CDS	hypothetical protein
APJFBHNF_00242	CDS	hypothetical protein
APJFBHNF_00243	CDS	fabG_1	1.1.1.100	3-oxoacyl-[acyl-carrier-protein] reductase FabG
APJFBHNF_00244	CDS	hypothetical protein
APJFBHNF_00245	CDS	hypothetical protein
APJFBHNF_00246	CDS	hypothetical protein
APJFBHNF_00247	CDS	hypothetical protein
APJFBHNF_00248	CDS	hypothetical protein
APJFBHNF_00249	CDS	hypothetical protein
APJFBHNF_00250	CDS	cirA_1	Colicin I receptor
APJFBHNF_00251	CDS	hypothetical protein
APJFBHNF_00252	CDS	hypothetical protein
APJFBHNF_00253	CDS	putative ABC transporter ATP-binding protein
APJFBHNF_00254	CDS	putative ABC transporter permease protein
APJFBHNF_00255	CDS	btuF_1	Vitamin B12-binding protein
APJFBHNF_00256	CDS	hypothetical protein
APJFBHNF_00257	CDS	hypothetical protein
APJFBHNF_00258	CDS	hypothetical protein
APJFBHNF_00259	CDS	hypothetical protein
APJFBHNF_00260	CDS	hypothetical protein
APJFBHNF_00261	CDS	hypothetical protein
APJFBHNF_00262	CDS	epsE_1	Type II secretion system protein E
APJFBHNF_00263	CDS	speE_1	2.5.1.16	Polyamine aminopropyltransferase
APJFBHNF_00264	CDS	hypothetical protein
APJFBHNF_00265	CDS	yjjV	3.1.-.-	putative metal-dependent hydrolase YjjV
APJFBHNF_00266	CDS	lolD_1	3.6.3.-	Lipoprotein-releasing system ATP-binding protein LolD
APJFBHNF_00267	CDS	lolE_1	Lipoprotein-releasing system transmembrane protein LolE
APJFBHNF_00268	CDS	hypothetical protein
APJFBHNF_00269	CDS	recJ	3.1.-.-	Single-stranded-DNA-specific exonuclease RecJ
APJFBHNF_00270	CDS	tsr_1	Methyl-accepting chemotaxis protein I
APJFBHNF_00271	CDS	3.1.3.97	3',5'-nucleoside bisphosphate phosphatase
APJFBHNF_00272	CDS	tsaC	2.7.7.87	Threonylcarbamoyl-AMP synthase
APJFBHNF_00273	CDS	hypothetical protein
APJFBHNF_00274	CDS	trpS	6.1.1.2	Tryptophan--tRNA ligase
APJFBHNF_00275	CDS	regX3	Sensory transduction protein regX3
APJFBHNF_00276	CDS	hypothetical protein
APJFBHNF_00277	CDS	senX3	2.7.13.3	Signal-transduction histidine kinase senX3
APJFBHNF_00278	tRNA	tRNA-Arg(acg)
APJFBHNF_00279	CDS	hypothetical protein
APJFBHNF_00280	CDS	hypothetical protein
APJFBHNF_00281	CDS	mopA	Molybdenum-pterin-binding protein MopA
APJFBHNF_00282	CDS	modA	Molybdate-binding periplasmic protein
APJFBHNF_00283	CDS	modB	Molybdenum transport system permease protein ModB
APJFBHNF_00284	CDS	fbpC2	3.6.3.30	Fe(3+) ions import ATP-binding protein FbpC 2
APJFBHNF_00285	CDS	fdhD	Sulfurtransferase FdhD
APJFBHNF_00286	CDS	hypothetical protein
APJFBHNF_00287	CDS	miaB	2.8.4.3	tRNA-2-methylthio-N(6)-dimethylallyladenosine synthase
APJFBHNF_00288	CDS	hypothetical protein
APJFBHNF_00289	CDS	hypothetical protein
APJFBHNF_00290	CDS	ubiI_1	1.14.13.-	2-octaprenylphenol hydroxylase
APJFBHNF_00291	CDS	dsbC	putative thiol:disulfide interchange protein DsbC
APJFBHNF_00292	CDS	hypothetical protein
APJFBHNF_00293	CDS	echA8	4.2.1.17	putative enoyl-CoA hydratase echA8
APJFBHNF_00294	tRNA	tRNA-Met(cat)
APJFBHNF_00295	tRNA	tRNA-Met(cat)
APJFBHNF_00296	CDS	hypothetical protein
APJFBHNF_00297	CDS	mepH_1	3.4.-.-	Murein DD-endopeptidase MepH
APJFBHNF_00298	CDS	ffh	Signal recognition particle protein
APJFBHNF_00299	CDS	ccsA_1	Cytochrome c biogenesis protein CcsA
APJFBHNF_00300	CDS	hypothetical protein
APJFBHNF_00301	CDS	zraS	2.7.13.3	Sensor protein ZraS
APJFBHNF_00302	CDS	zraR_1	Transcriptional regulatory protein ZraR
APJFBHNF_00303	CDS	ampD	3.5.1.28	1,6-anhydro-N-acetylmuramyl-L-alanine amidase AmpD
APJFBHNF_00304	CDS	hypothetical protein
APJFBHNF_00305	CDS	hypothetical protein
APJFBHNF_00306	CDS	aer_1	Aerotaxis receptor
APJFBHNF_00307	CDS	dinB	2.7.7.7	DNA polymerase IV
APJFBHNF_00308	CDS	hypothetical protein
APJFBHNF_00309	CDS	phnE_1	Phosphate-import permease protein PhnE
APJFBHNF_00310	CDS	phnE_2	Phosphate-import permease protein PhnE
APJFBHNF_00311	CDS	phnC_1	3.6.3.27	Phosphate-import ATP-binding protein PhnC
APJFBHNF_00312	CDS	phnD_1	Phosphate-import protein PhnD
APJFBHNF_00313	CDS	tctD_1	Transcriptional regulatory protein tctD
APJFBHNF_00314	CDS	rssA_1	2.7.13.3	Swarming motility regulation sensor protein RssA
APJFBHNF_00315	CDS	lldD_1	1.1.-.-	L-lactate dehydrogenase
APJFBHNF_00316	CDS	lldP	L-lactate permease
APJFBHNF_00317	CDS	lldR	Putative L-lactate dehydrogenase operon regulatory protein
APJFBHNF_00318	CDS	lldD_2	1.1.-.-	L-lactate dehydrogenase
APJFBHNF_00319	CDS	pbpC	Penicillin-binding protein 1C
APJFBHNF_00320	CDS	hypothetical protein
APJFBHNF_00321	CDS	yfhM	putative lipoprotein YfhM
APJFBHNF_00322	CDS	tenA_1	3.5.99.2	Aminopyrimidine aminohydrolase
APJFBHNF_00323	CDS	hypothetical protein
APJFBHNF_00324	CDS	argH	4.3.2.1	Argininosuccinate lyase
APJFBHNF_00325	CDS	ypdA	2.7.13.3	Sensor histidine kinase YpdA
APJFBHNF_00326	CDS	lytR	Sensory transduction protein LytR
APJFBHNF_00327	CDS	zupT	Zinc transporter ZupT
APJFBHNF_00328	CDS	hypothetical protein
APJFBHNF_00329	CDS	hypothetical protein
APJFBHNF_00330	CDS	hypothetical protein
APJFBHNF_00331	CDS	polA	2.7.7.7	DNA polymerase I
APJFBHNF_00332	CDS	hypothetical protein
APJFBHNF_00333	CDS	thrB	2.7.1.39	Homoserine kinase
APJFBHNF_00334	CDS	hypothetical protein
APJFBHNF_00335	CDS	uvrD_1	3.6.4.12	DNA helicase II
APJFBHNF_00336	CDS	guaC	1.7.1.7	GMP reductase
APJFBHNF_00337	CDS	Outer membrane porin protein 32
APJFBHNF_00338	CDS	panF	Sodium/pantothenate symporter
APJFBHNF_00339	CDS	ubiB	2.7.-.-	putative protein kinase UbiB
APJFBHNF_00340	CDS	hypothetical protein
APJFBHNF_00341	CDS	hypothetical protein
APJFBHNF_00342	CDS	ubiE	2.1.1.163	Ubiquinone/menaquinone biosynthesis C-methyltransferase UbiE
APJFBHNF_00343	CDS	hypothetical protein
APJFBHNF_00344	CDS	hypothetical protein
APJFBHNF_00345	CDS	1.-.-.-	putative FAD-linked oxidoreductase
APJFBHNF_00346	CDS	ugpB_1	sn-glycerol-3-phosphate-binding periplasmic protein UgpB
APJFBHNF_00347	CDS	ugpA	sn-glycerol-3-phosphate transport system permease protein UgpA
APJFBHNF_00348	CDS	araQ_1	L-arabinose transport system permease protein AraQ
APJFBHNF_00349	CDS	ugpC_1	3.6.3.20	sn-glycerol-3-phosphate import ATP-binding protein UgpC
APJFBHNF_00350	CDS	ugpQ	3.1.4.46	Glycerophosphodiester phosphodiesterase, cytoplasmic
APJFBHNF_00351	CDS	hypothetical protein
APJFBHNF_00352	CDS	hypothetical protein
APJFBHNF_00353	CDS	gcvA_2	Glycine cleavage system transcriptional activator
APJFBHNF_00354	CDS	hypothetical protein
APJFBHNF_00355	CDS	hemA	1.2.1.70	Glutamyl-tRNA reductase
APJFBHNF_00356	CDS	prfA	Peptide chain release factor RF1
APJFBHNF_00357	CDS	prmC_1	2.1.1.297	Release factor glutamine methyltransferase
APJFBHNF_00358	CDS	grxD	Glutaredoxin 4
APJFBHNF_00359	CDS	corC_1	Magnesium and cobalt efflux protein CorC
APJFBHNF_00360	CDS	mltC_1	Membrane-bound lytic murein transglycosylase C
APJFBHNF_00361	CDS	proS	6.1.1.15	Proline--tRNA ligase
APJFBHNF_00362	CDS	rppH_1	3.6.1.-	RNA pyrophosphohydrolase
APJFBHNF_00363	CDS	proB	2.7.2.11	Glutamate 5-kinase
APJFBHNF_00364	CDS	obg	3.6.5.-	GTPase Obg
APJFBHNF_00365	CDS	rpmA	50S ribosomal protein L27
APJFBHNF_00366	CDS	rplU	50S ribosomal protein L21
APJFBHNF_00367	CDS	ispB	2.5.1.90	Octaprenyl diphosphate synthase
APJFBHNF_00368	CDS	epsE_2	Type II secretion system protein E
APJFBHNF_00369	CDS	gspF	Putative type II secretion system protein F
APJFBHNF_00370	CDS	outO	Type 4 prepilin-like proteins leader peptide-processing enzyme
APJFBHNF_00371	CDS	coaE	2.7.1.24	Dephospho-CoA kinase
APJFBHNF_00372	CDS	zapD	Cell division protein ZapD
APJFBHNF_00373	CDS	yacG	DNA gyrase inhibitor YacG
APJFBHNF_00374	CDS	mutT	3.6.1.55	8-oxo-dGTP diphosphatase
APJFBHNF_00375	CDS	hypothetical protein
APJFBHNF_00376	CDS	argJ	Arginine biosynthesis bifunctional protein ArgJ
APJFBHNF_00377	CDS	secA	Protein translocase subunit SecA
APJFBHNF_00378	CDS	hypothetical protein
APJFBHNF_00379	tRNA	tRNA-Thr(tgt)
APJFBHNF_00380	tRNA	tRNA-Thr(tgt)
APJFBHNF_00381	CDS	sspB	Stringent starvation protein B
APJFBHNF_00382	CDS	sspA	Stringent starvation protein A
APJFBHNF_00383	CDS	petC	Cytochrome c1
APJFBHNF_00384	CDS	petB	Cytochrome b
APJFBHNF_00385	CDS	petA	1.10.2.2	Ubiquinol-cytochrome c reductase iron-sulfur subunit
APJFBHNF_00386	CDS	mscL	Large-conductance mechanosensitive channel
APJFBHNF_00387	CDS	pdxA2	1.1.1.262	4-hydroxythreonine-4-phosphate dehydrogenase 2
APJFBHNF_00388	CDS	GTP cyclohydrolase 1 type 2
APJFBHNF_00389	CDS	proP_1	Proline/betaine transporter
APJFBHNF_00390	CDS	degQ	3.4.21.107	Periplasmic pH-dependent serine endoprotease DegQ
APJFBHNF_00391	CDS	tatC	Sec-independent protein translocase protein TatC
APJFBHNF_00392	CDS	tatB	Sec-independent protein translocase protein TatB
APJFBHNF_00393	CDS	tatA	Sec-independent protein translocase protein TatA
APJFBHNF_00394	CDS	3.9.1.-	Purine nucleoside phosphoramidase
APJFBHNF_00395	CDS	hypothetical protein
APJFBHNF_00396	CDS	hypothetical protein
APJFBHNF_00397	CDS	hisE	3.6.1.31	Phosphoribosyl-ATP pyrophosphatase
APJFBHNF_00398	CDS	hisI	3.5.4.19	Phosphoribosyl-AMP cyclohydrolase
APJFBHNF_00399	CDS	hisF	4.1.3.-	Imidazole glycerol phosphate synthase subunit HisF
APJFBHNF_00400	CDS	yeaD	5.1.3.15	Putative glucose-6-phosphate 1-epimerase
APJFBHNF_00401	CDS	hisA	5.3.1.16	1-(5-phosphoribosyl)-5-[(5-phosphoribosylamino)methylideneamino] imidazole-4-carboxamide isomerase
APJFBHNF_00402	CDS	hisH	2.4.2.-	Imidazole glycerol phosphate synthase subunit HisH
APJFBHNF_00403	CDS	hisB	Histidine biosynthesis bifunctional protein HisB
APJFBHNF_00404	CDS	hisC2	2.6.1.9	Histidinol-phosphate aminotransferase 2
APJFBHNF_00405	CDS	vapC_1	3.1.-.-	tRNA(fMet)-specific endonuclease VapC
APJFBHNF_00406	CDS	hypothetical protein
APJFBHNF_00407	CDS	hisD	1.1.1.23	Histidinol dehydrogenase
APJFBHNF_00408	CDS	hisG	2.4.2.17	ATP phosphoribosyltransferase
APJFBHNF_00409	CDS	murA	2.5.1.7	UDP-N-acetylglucosamine 1-carboxyvinyltransferase
APJFBHNF_00410	CDS	ibaG	Acid stress protein IbaG
APJFBHNF_00411	CDS	yadH	Inner membrane transport permease YadH
APJFBHNF_00412	CDS	drrA_1	3.6.3.-	Doxorubicin resistance ATP-binding protein DrrA
APJFBHNF_00413	CDS	hypothetical protein
APJFBHNF_00414	CDS	mlaC	putative phospholipid-binding protein MlaC
APJFBHNF_00415	CDS	mlaA	putative phospholipid-binding lipoprotein MlaA
APJFBHNF_00416	CDS	mlaD	putative phospholipid ABC transporter-binding protein MlaD
APJFBHNF_00417	CDS	mlaE_1	putative phospholipid ABC transporter permease protein MlaE
APJFBHNF_00418	CDS	mlaF_1	3.6.3.-	putative phospholipid import ATP-binding protein MlaF
APJFBHNF_00419	CDS	artM	Arginine transport ATP-binding protein ArtM
APJFBHNF_00420	CDS	artQ	Arginine transport system permease protein ArtQ
APJFBHNF_00421	CDS	fliY_1	L-cystine-binding protein FliY
APJFBHNF_00422	CDS	hypothetical protein
APJFBHNF_00423	CDS	gltD	1.4.1.13	Glutamate synthase [NADPH] small chain
APJFBHNF_00424	CDS	gltB	1.4.7.1	Ferredoxin-dependent glutamate synthase 1
APJFBHNF_00425	CDS	hypothetical protein
APJFBHNF_00426	CDS	pcaR_2	Pca regulon regulatory protein
APJFBHNF_00427	CDS	pcaI	2.8.3.6	3-oxoadipate CoA-transferase subunit A
APJFBHNF_00428	CDS	pcaJ	2.8.3.6	3-oxoadipate CoA-transferase subunit B
APJFBHNF_00429	CDS	pcaF	2.3.1.174	Beta-ketoadipyl-CoA thiolase
APJFBHNF_00430	CDS	hypothetical protein
APJFBHNF_00431	CDS	hypothetical protein
APJFBHNF_00432	CDS	hypothetical protein
APJFBHNF_00433	CDS	hypothetical protein
APJFBHNF_00434	CDS	dgt	Deoxyguanosinetriphosphate triphosphohydrolase-like protein
APJFBHNF_00435	CDS	aroB	4.2.3.4	3-dehydroquinate synthase
APJFBHNF_00436	CDS	aroK_1	2.7.1.71	Shikimate kinase
APJFBHNF_00437	CDS	pilQ	Type IV pilus biogenesis and competence protein PilQ
APJFBHNF_00438	CDS	hypothetical protein
APJFBHNF_00439	CDS	hypothetical protein
APJFBHNF_00440	CDS	hypothetical protein
APJFBHNF_00441	CDS	ftsA_1	Cell division protein FtsA
APJFBHNF_00442	CDS	mrcA	Penicillin-binding protein 1A
APJFBHNF_00443	CDS	cyaY	Protein CyaY
APJFBHNF_00444	CDS	msrQ	Protein-methionine-sulfoxide reductase heme-binding subunit MsrQ
APJFBHNF_00445	CDS	msrP	1.8.5.-	Protein-methionine-sulfoxide reductase catalytic subunit MsrP
APJFBHNF_00446	CDS	hypothetical protein
APJFBHNF_00447	CDS	hypothetical protein
APJFBHNF_00448	CDS	hypothetical protein
APJFBHNF_00449	CDS	hypothetical protein
APJFBHNF_00450	CDS	acdA_1	1.3.99.-	Acyl-CoA dehydrogenase
APJFBHNF_00451	CDS	csgA	C-factor
APJFBHNF_00452	CDS	thlA	2.3.1.9	Acetyl-CoA acetyltransferase
APJFBHNF_00453	CDS	aceK	2.7.11.5	Isocitrate dehydrogenase kinase/phosphatase
APJFBHNF_00454	CDS	can	4.2.1.1	Carbonic anhydrase 2
APJFBHNF_00455	CDS	mmgC_2	1.3.99.-	Acyl-CoA dehydrogenase
APJFBHNF_00456	CDS	cueR	HTH-type transcriptional regulator CueR
APJFBHNF_00457	CDS	hypothetical protein
APJFBHNF_00458	CDS	yieH	3.1.3.-	6-phosphogluconate phosphatase
APJFBHNF_00459	CDS	ctaA	1.3.-.-	Heme A synthase
APJFBHNF_00460	CDS	ctaB	2.5.1.-	Protoheme IX farnesyltransferase
APJFBHNF_00461	CDS	putative SURF1-like protein
APJFBHNF_00462	CDS	cyoD	Cytochrome bo(3) ubiquinol oxidase subunit 4
APJFBHNF_00463	CDS	cyoC	Cytochrome bo(3) ubiquinol oxidase subunit 3
APJFBHNF_00464	CDS	cyoB	1.10.3.10	Cytochrome bo(3) ubiquinol oxidase subunit 1
APJFBHNF_00465	CDS	cyoA	Cytochrome bo(3) ubiquinol oxidase subunit 2
APJFBHNF_00466	CDS	uvrA_1	UvrABC system protein A
APJFBHNF_00467	CDS	hypothetical protein
APJFBHNF_00468	CDS	hypothetical protein
APJFBHNF_00469	CDS	hypothetical protein
APJFBHNF_00470	CDS	hypothetical protein
APJFBHNF_00471	CDS	prfC	Peptide chain release factor RF3
APJFBHNF_00472	CDS	macB_1	3.6.3.-	Macrolide export ATP-binding/permease protein MacB
APJFBHNF_00473	CDS	lolE_2	Lipoprotein-releasing system transmembrane protein LolE
APJFBHNF_00474	CDS	macA_1	Macrolide export protein MacA
APJFBHNF_00475	CDS	ruvB	3.6.4.12	Holliday junction ATP-dependent DNA helicase RuvB
APJFBHNF_00476	CDS	hypothetical protein
APJFBHNF_00477	CDS	ruvA	3.6.4.12	Holliday junction ATP-dependent DNA helicase RuvA
APJFBHNF_00478	CDS	PhoH-like protein
APJFBHNF_00479	CDS	ybeY	3.1.-.-	Endoribonuclease YbeY
APJFBHNF_00480	CDS	ade	3.5.4.2	Adenine deaminase
APJFBHNF_00481	CDS	hypothetical protein
APJFBHNF_00482	tRNA	tRNA-Phe(gaa)
APJFBHNF_00483	CDS	nfrA1	1.5.1.38	FMN reductase (NADPH)
APJFBHNF_00484	CDS	hypothetical protein
APJFBHNF_00485	CDS	hypothetical protein
APJFBHNF_00486	CDS	hypothetical protein
APJFBHNF_00487	CDS	tyrS	6.1.1.1	Tyrosine--tRNA ligase
APJFBHNF_00488	CDS	mepM	3.4.24.-	Murein DD-endopeptidase MepM
APJFBHNF_00489	CDS	anmK	2.7.1.170	Anhydro-N-acetylmuramic acid kinase
APJFBHNF_00490	CDS	erpA	Iron-sulfur cluster insertion protein ErpA
APJFBHNF_00491	CDS	rpsI	30S ribosomal protein S9
APJFBHNF_00492	CDS	rplM	50S ribosomal protein L13
APJFBHNF_00493	CDS	rlmJ	2.1.1.266	Ribosomal RNA large subunit methyltransferase J
APJFBHNF_00494	CDS	rlpA	4.2.2.-	Endolytic peptidoglycan transglycosylase RlpA
APJFBHNF_00495	CDS	metF	1.5.1.20	5,10-methylenetetrahydrofolate reductase
APJFBHNF_00496	CDS	tlyA	Hemolysin A
APJFBHNF_00497	CDS	ahcY	3.3.1.1	Adenosylhomocysteinase
APJFBHNF_00498	CDS	dtd	3.1.1.96	D-aminoacyl-tRNA deacylase
APJFBHNF_00499	CDS	putative signaling protein
APJFBHNF_00500	CDS	ackA	2.7.2.1	Acetate kinase
APJFBHNF_00501	CDS	pta	2.3.1.8	Phosphate acetyltransferase
APJFBHNF_00502	CDS	fabI_1	1.3.1.9	Enoyl-[acyl-carrier-protein] reductase [NADH] FabI
APJFBHNF_00503	CDS	phaC_1	2.3.1.-	Poly(3-hydroxyalkanoate) polymerase subunit PhaC
APJFBHNF_00504	CDS	alkJ_1	1.1.99.-	Alcohol dehydrogenase [acceptor]
APJFBHNF_00505	CDS	hbd	1.1.1.157	3-hydroxybutyryl-CoA dehydrogenase
APJFBHNF_00506	CDS	ohrB	Organic hydroperoxide resistance protein OhrB
APJFBHNF_00507	CDS	thpR	3.1.4.-	RNA 2',3'-cyclic phosphodiesterase
APJFBHNF_00508	CDS	hypothetical protein
APJFBHNF_00509	CDS	prkC_2	2.7.11.1	Serine/threonine-protein kinase PrkC
APJFBHNF_00510	CDS	phoP_1	Alkaline phosphatase synthesis transcriptional regulatory protein PhoP
APJFBHNF_00511	CDS	rpfC_1	2.7.13.3	Sensory/regulatory protein RpfC
APJFBHNF_00512	CDS	hypothetical protein
APJFBHNF_00513	CDS	htpG	Chaperone protein HtpG
APJFBHNF_00514	CDS	bfrD	putative TonB-dependent receptor BfrD
APJFBHNF_00515	CDS	1.14.11.-	PKHD-type hydroxylase
APJFBHNF_00516	CDS	hmo	1.1.3.46	4-hydroxymandelate oxidase
APJFBHNF_00517	CDS	hypothetical protein
APJFBHNF_00518	CDS	Transcriptional regulator SdrP
APJFBHNF_00519	CDS	6.2.1.3	Long-chain-fatty-acid--CoA ligase FadD15
APJFBHNF_00520	CDS	cysA_1	3.6.3.25	Sulfate/thiosulfate import ATP-binding protein CysA
APJFBHNF_00521	CDS	livH_1	High-affinity branched-chain amino acid transport system permease protein LivH
APJFBHNF_00522	CDS	hypothetical protein
APJFBHNF_00523	CDS	hypothetical protein
APJFBHNF_00524	CDS	livF_1	High-affinity branched-chain amino acid transport ATP-binding protein LivF
APJFBHNF_00525	CDS	6.2.1.30	Phenylacetate-coenzyme A ligase
APJFBHNF_00526	CDS	hypothetical protein
APJFBHNF_00527	CDS	hypothetical protein
APJFBHNF_00528	CDS	2.1.1.-	putative fatty acid methyltransferase
APJFBHNF_00529	CDS	hypothetical protein
APJFBHNF_00530	CDS	hypothetical protein
APJFBHNF_00531	CDS	1.-.-.-	putative FAD-linked oxidoreductase
APJFBHNF_00532	CDS	hypothetical protein
APJFBHNF_00533	CDS	traC_1	2.7.7.-	DNA primase TraC
APJFBHNF_00534	CDS	hypothetical protein
APJFBHNF_00535	CDS	hypothetical protein
APJFBHNF_00536	CDS	hypothetical protein
APJFBHNF_00537	CDS	hypothetical protein
APJFBHNF_00538	CDS	hypothetical protein
APJFBHNF_00539	CDS	hypothetical protein
APJFBHNF_00540	CDS	hypothetical protein
APJFBHNF_00541	CDS	hypothetical protein
APJFBHNF_00542	CDS	hypothetical protein
APJFBHNF_00543	CDS	sutR	HTH-type transcriptional regulator SutR
APJFBHNF_00544	CDS	hypothetical protein
APJFBHNF_00545	CDS	hypothetical protein
APJFBHNF_00546	CDS	hypothetical protein
APJFBHNF_00547	CDS	nadC	2.4.2.19	putative nicotinate-nucleotide pyrophosphorylase [carboxylating]
APJFBHNF_00548	CDS	hypothetical protein
APJFBHNF_00549	CDS	hypothetical protein
APJFBHNF_00550	CDS	hypothetical protein
APJFBHNF_00551	CDS	mgtA	3.6.3.2	Magnesium-transporting ATPase, P-type 1
APJFBHNF_00552	CDS	hypothetical protein
APJFBHNF_00553	CDS	tmoS	2.7.13.3	Sensor histidine kinase TmoS
APJFBHNF_00554	CDS	tmoT_1	Response regulator protein TmoT
APJFBHNF_00555	CDS	yqaA	Inner membrane protein YqaA
APJFBHNF_00556	CDS	hypothetical protein
APJFBHNF_00557	CDS	dus	1.3.1.-	putative tRNA-dihydrouridine synthase
APJFBHNF_00558	CDS	fis	DNA-binding protein Fis
APJFBHNF_00559	CDS	purH	Bifunctional purine biosynthesis protein PurH
APJFBHNF_00560	CDS	cyt	Cytochrome c-552
APJFBHNF_00561	CDS	yhdG	putative amino acid permease YhdG
APJFBHNF_00562	CDS	hemL	5.4.3.8	Glutamate-1-semialdehyde 2,1-aminomutase
APJFBHNF_00563	CDS	thiD_1	2.7.1.49	Hydroxymethylpyrimidine/phosphomethylpyrimidine kinase
APJFBHNF_00564	CDS	walR	Transcriptional regulatory protein WalR
APJFBHNF_00565	CDS	phoB_1	Phosphate regulon transcriptional regulatory protein PhoB
APJFBHNF_00566	CDS	hypothetical protein
APJFBHNF_00567	CDS	pctC	Methyl-accepting chemotaxis protein PctC
APJFBHNF_00568	CDS	cheA_1	2.7.13.3	Chemotaxis protein CheA
APJFBHNF_00569	CDS	hypothetical protein
APJFBHNF_00570	CDS	yqgF	3.1.-.-	Putative pre-16S rRNA nuclease
APJFBHNF_00571	CDS	pyrR_2	Bifunctional protein PyrR
APJFBHNF_00572	CDS	pyrB	2.1.3.2	Aspartate carbamoyltransferase
APJFBHNF_00573	CDS	pyrC_1	3.5.2.3	Dihydroorotase
APJFBHNF_00574	CDS	plsC_1	2.3.1.51	1-acyl-sn-glycerol-3-phosphate acyltransferase
APJFBHNF_00575	CDS	hypothetical protein
APJFBHNF_00576	CDS	arsC	1.20.4.1	Arsenate reductase
APJFBHNF_00577	CDS	ribH2	2.5.1.78	6,7-dimethyl-8-ribityllumazine synthase 2
APJFBHNF_00578	CDS	rpmG	50S ribosomal protein L33
APJFBHNF_00579	CDS	rpmB	50S ribosomal protein L28
APJFBHNF_00580	CDS	trxB	1.8.1.9	Thioredoxin reductase
APJFBHNF_00581	CDS	ftsK	DNA translocase FtsK
APJFBHNF_00582	CDS	lolA	Outer-membrane lipoprotein carrier protein
APJFBHNF_00583	CDS	brnQ	Branched-chain amino acid transport system 2 carrier protein
APJFBHNF_00584	CDS	rarA	Replication-associated recombination protein A
APJFBHNF_00585	CDS	hypothetical protein
APJFBHNF_00586	CDS	pitA_1	Low-affinity inorganic phosphate transporter 1
APJFBHNF_00587	CDS	pitA_2	2.3.1.-	L-methionine sulfoximine/L-methionine sulfone acetyltransferase
APJFBHNF_00588	CDS	rpsP	30S ribosomal protein S16
APJFBHNF_00589	CDS	rimM	Ribosome maturation factor RimM
APJFBHNF_00590	CDS	trmD	2.1.1.228	tRNA (guanine-N(1)-)-methyltransferase
APJFBHNF_00591	CDS	rplS	50S ribosomal protein L19
APJFBHNF_00592	CDS	nudL	3.6.1.-	putative Nudix hydrolase NudL
APJFBHNF_00593	CDS	cbiB	Cobalamin biosynthesis protein CbiB
APJFBHNF_00594	CDS	rsgA	3.6.1.-	Small ribosomal subunit biogenesis GTPase RsgA
APJFBHNF_00595	CDS	htpX_2	3.4.24.-	Protease HtpX
APJFBHNF_00596	CDS	orn	3.1.-.-	Oligoribonuclease
APJFBHNF_00597	CDS	rhlE_2	3.6.4.13	ATP-dependent RNA helicase RhlE
APJFBHNF_00598	tRNA	tRNA-Lys(ctt)
APJFBHNF_00599	tRNA	tRNA-Lys(ctt)
APJFBHNF_00600	tRNA	tRNA-Lys(ctt)
APJFBHNF_00601	CDS	glxR_1	1.1.1.60	2-hydroxy-3-oxopropionate reductase
APJFBHNF_00602	CDS	yhhQ	Inner membrane protein YhhQ
APJFBHNF_00603	CDS	hypothetical protein
APJFBHNF_00604	CDS	hypothetical protein
APJFBHNF_00605	CDS	sbcC	Nuclease SbcCD subunit C
APJFBHNF_00606	CDS	sbcD	Nuclease SbcCD subunit D
APJFBHNF_00607	CDS	aer_2	Aerotaxis receptor
APJFBHNF_00608	CDS	3.6.3.-	Putative multidrug export ATP-binding/permease protein
APJFBHNF_00609	CDS	cysK	2.5.1.47	Cysteine synthase
APJFBHNF_00610	CDS	hypothetical protein
APJFBHNF_00611	CDS	gloC_1	3.1.2.6	Hydroxyacylglutathione hydrolase GloC
APJFBHNF_00612	CDS	rluF	5.4.99.21	23S rRNA pseudouridine(2604) synthase
APJFBHNF_00613	CDS	hypothetical protein
APJFBHNF_00614	CDS	hypothetical protein
APJFBHNF_00615	CDS	dapF	5.1.1.7	Diaminopimelate epimerase
APJFBHNF_00616	CDS	hypothetical protein
APJFBHNF_00617	CDS	xerC_1	Tyrosine recombinase XerC
APJFBHNF_00618	CDS	yjiA	putative GTP-binding protein YjiA
APJFBHNF_00619	CDS	dksA_2	RNA polymerase-binding transcription factor DksA
APJFBHNF_00620	CDS	hypothetical protein
APJFBHNF_00621	CDS	hslV	3.4.25.2	ATP-dependent protease subunit HslV
APJFBHNF_00622	CDS	hslU	ATP-dependent protease ATPase subunit HslU
APJFBHNF_00623	CDS	mraZ	Transcriptional regulator MraZ
APJFBHNF_00624	CDS	rsmH	2.1.1.199	Ribosomal RNA small subunit methyltransferase H
APJFBHNF_00625	CDS	ftsL	Cell division protein FtsL
APJFBHNF_00626	CDS	penA	3.4.16.4	putative peptidoglycan D,D-transpeptidase PenA
APJFBHNF_00627	CDS	murE	6.3.2.13	UDP-N-acetylmuramoyl-L-alanyl-D-glutamate--2,6-diaminopimelate ligase
APJFBHNF_00628	CDS	murF	6.3.2.10	UDP-N-acetylmuramoyl-tripeptide--D-alanyl-D-alanine ligase
APJFBHNF_00629	CDS	mraY	2.7.8.13	Phospho-N-acetylmuramoyl-pentapeptide-transferase
APJFBHNF_00630	CDS	murD	6.3.2.9	UDP-N-acetylmuramoylalanine--D-glutamate ligase
APJFBHNF_00631	CDS	ftsW	2.4.1.129	putative peptidoglycan glycosyltransferase FtsW
APJFBHNF_00632	CDS	murG	2.4.1.227	UDP-N-acetylglucosamine--N-acetylmuramyl-(pentapeptide) pyrophosphoryl-undecaprenol N-acetylglucosamine transferase
APJFBHNF_00633	CDS	murC	6.3.2.8	UDP-N-acetylmuramate--L-alanine ligase
APJFBHNF_00634	CDS	ddlB	6.3.2.4	D-alanine--D-alanine ligase B
APJFBHNF_00635	CDS	ftsQ	Cell division protein FtsQ
APJFBHNF_00636	CDS	ftsA_2	Cell division protein FtsA
APJFBHNF_00637	CDS	ftsZ_1	Cell division protein FtsZ
APJFBHNF_00638	CDS	lpxC	3.5.1.108	UDP-3-O-acyl-N-acetylglucosamine deacetylase
APJFBHNF_00639	CDS	thiC	4.1.99.17	Phosphomethylpyrimidine synthase
APJFBHNF_00640	CDS	ruvC	3.1.22.4	Crossover junction endodeoxyribonuclease RuvC
APJFBHNF_00641	CDS	mtgA	2.4.1.129	Biosynthetic peptidoglycan transglycosylase
APJFBHNF_00642	CDS	aroE	1.1.1.25	Shikimate dehydrogenase (NADP(+))
APJFBHNF_00643	CDS	hypothetical protein
APJFBHNF_00644	CDS	rnb	3.1.13.1	Exoribonuclease 2
APJFBHNF_00645	CDS	hypothetical protein
APJFBHNF_00646	CDS	mrdB	2.4.1.129	Peptidoglycan glycosyltransferase MrdB
APJFBHNF_00647	CDS	hypothetical protein
APJFBHNF_00648	CDS	tldD	3.4.-.-	Metalloprotease TldD
APJFBHNF_00649	CDS	aroG_1	2.5.1.54	Phospho-2-dehydro-3-deoxyheptonate aldolase, Phe-sensitive
APJFBHNF_00650	CDS	hypothetical protein
APJFBHNF_00651	CDS	mpl	6.3.2.45	UDP-N-acetylmuramate--L-alanyl-gamma-D-glutamyl-meso-2,6-diaminoheptandioate ligase
APJFBHNF_00652	CDS	hypothetical protein
APJFBHNF_00653	CDS	resA_1	Thiol-disulfide oxidoreductase ResA
APJFBHNF_00654	CDS	accB	Biotin carboxyl carrier protein of acetyl-CoA carboxylase
APJFBHNF_00655	CDS	accC_1	6.3.4.14	Biotin carboxylase
APJFBHNF_00656	CDS	prmA	2.1.1.-	Ribosomal protein L11 methyltransferase
APJFBHNF_00657	CDS	hypothetical protein
APJFBHNF_00658	CDS	adoK	2.7.1.20	Adenosine kinase
APJFBHNF_00659	CDS	queF	1.7.1.13	NADPH-dependent 7-cyano-7-deazaguanine reductase
APJFBHNF_00660	CDS	hypothetical protein
APJFBHNF_00661	CDS	rne_1	3.1.26.12	Ribonuclease E
APJFBHNF_00662	CDS	rluC	5.4.99.24	Ribosomal large subunit pseudouridine synthase C
APJFBHNF_00663	CDS	3.1.3.5	5'-nucleotidase
APJFBHNF_00664	CDS	sppA	3.4.21.-	Putative signal peptide peptidase SppA
APJFBHNF_00665	CDS	rsmI_1	2.1.1.198	Ribosomal RNA small subunit methyltransferase I
APJFBHNF_00666	CDS	yceF	Maf-like protein YceF
APJFBHNF_00667	CDS	yceD	Large ribosomal RNA subunit accumulation protein YceD
APJFBHNF_00668	CDS	rpmF	50S ribosomal protein L32
APJFBHNF_00669	CDS	plsX	2.3.1.-	Phosphate acyltransferase
APJFBHNF_00670	CDS	fabH	2.3.1.180	3-oxoacyl-[acyl-carrier-protein] synthase 3
APJFBHNF_00671	CDS	fabD	2.3.1.39	Malonyl CoA-acyl carrier protein transacylase
APJFBHNF_00672	CDS	fabG_2	1.1.1.100	3-oxoacyl-[acyl-carrier-protein] reductase FabG
APJFBHNF_00673	CDS	acpP	Acyl carrier protein
APJFBHNF_00674	CDS	fabF	2.3.1.179	3-oxoacyl-[acyl-carrier-protein] synthase 2
APJFBHNF_00675	CDS	hypothetical protein
APJFBHNF_00676	CDS	rpoE	ECF RNA polymerase sigma-E factor
APJFBHNF_00677	CDS	hypothetical protein
APJFBHNF_00678	CDS	htrA	Putative serine protease HtrA
APJFBHNF_00679	CDS	lepA	3.6.5.-	Elongation factor 4
APJFBHNF_00680	CDS	lepB	3.4.21.89	Signal peptidase I
APJFBHNF_00681	CDS	hypothetical protein
APJFBHNF_00682	CDS	rnc	3.1.26.3	Ribonuclease 3
APJFBHNF_00683	CDS	era	GTPase Era
APJFBHNF_00684	CDS	recO	DNA repair protein RecO
APJFBHNF_00685	CDS	pdxJ	2.6.99.2	Pyridoxine 5'-phosphate synthase
APJFBHNF_00686	CDS	acpS	2.7.8.7	Holo-[acyl-carrier-protein] synthase
APJFBHNF_00687	CDS	nagZ	3.2.1.52	Beta-hexosaminidase
APJFBHNF_00688	CDS	pfp	2.7.1.90	Pyrophosphate--fructose 6-phosphate 1-phosphotransferase
APJFBHNF_00689	CDS	tsr_2	Methyl-accepting chemotaxis protein I
APJFBHNF_00690	CDS	hypothetical protein
APJFBHNF_00691	CDS	purT	2.1.2.-	Formate-dependent phosphoribosylglycinamide formyltransferase
APJFBHNF_00692	CDS	mscS	Small-conductance mechanosensitive channel
APJFBHNF_00693	CDS	lysS	6.1.1.6	Lysine--tRNA ligase
APJFBHNF_00694	CDS	lon_1	3.4.21.53	Lon protease
APJFBHNF_00695	CDS	hypothetical protein
APJFBHNF_00696	CDS	accD	6.4.1.2	Acetyl-coenzyme A carboxylase carboxyl transferase subunit beta
APJFBHNF_00697	CDS	trpA	4.2.1.20	Tryptophan synthase alpha chain
APJFBHNF_00698	CDS	trpB	4.2.1.20	Tryptophan synthase beta chain
APJFBHNF_00699	CDS	trpF	5.3.1.24	N-(5'-phosphoribosyl)anthranilate isomerase
APJFBHNF_00700	CDS	truA	5.4.99.12	tRNA pseudouridine synthase A
APJFBHNF_00701	CDS	hypothetical protein
APJFBHNF_00702	CDS	asd	1.2.1.11	Aspartate-semialdehyde dehydrogenase
APJFBHNF_00703	CDS	leuB	1.1.1.85	3-isopropylmalate dehydrogenase
APJFBHNF_00704	CDS	leuD1	4.2.1.33	3-isopropylmalate dehydratase small subunit 1
APJFBHNF_00705	CDS	hypothetical protein
APJFBHNF_00706	CDS	leuC	4.2.1.33	3-isopropylmalate dehydratase large subunit
APJFBHNF_00707	CDS	gltC_1	HTH-type transcriptional regulator GltC
APJFBHNF_00708	CDS	fyuA_1	Pesticin receptor
APJFBHNF_00709	CDS	quiA_2	1.1.5.8	Quinate/shikimate dehydrogenase (quinone)
APJFBHNF_00710	CDS	dnaJ	Chaperone protein DnaJ
APJFBHNF_00711	CDS	dnaK_1	Chaperone protein DnaK
APJFBHNF_00712	CDS	grpE	Protein GrpE
APJFBHNF_00713	CDS	rpsF	30S ribosomal protein S6
APJFBHNF_00714	CDS	rpsR	30S ribosomal protein S18
APJFBHNF_00715	CDS	rplI	50S ribosomal protein L9
APJFBHNF_00716	CDS	dnaB	3.6.4.12	Replicative DNA helicase
APJFBHNF_00717	CDS	hypothetical protein
APJFBHNF_00718	CDS	PhoH-like protein
APJFBHNF_00719	CDS	bcp	1.11.1.15	Putative peroxiredoxin bcp
APJFBHNF_00720	CDS	hypothetical protein
APJFBHNF_00721	CDS	alaA	2.6.1.2	Glutamate-pyruvate aminotransferase AlaA
APJFBHNF_00722	CDS	hom	1.1.1.3	Homoserine dehydrogenase
APJFBHNF_00723	CDS	thrC	4.2.3.1	Threonine synthase
APJFBHNF_00724	CDS	mobB	Molybdopterin-guanine dinucleotide biosynthesis adapter protein
APJFBHNF_00725	CDS	moeA	2.10.1.1	Molybdopterin molybdenumtransferase
APJFBHNF_00726	CDS	moaD	Molybdopterin synthase sulfur carrier subunit
APJFBHNF_00727	CDS	hypothetical protein
APJFBHNF_00728	CDS	hypothetical protein
APJFBHNF_00729	CDS	bcr_1	Bicyclomycin resistance protein
APJFBHNF_00730	CDS	hypothetical protein
APJFBHNF_00731	CDS	hypothetical protein
APJFBHNF_00732	CDS	hypothetical protein
APJFBHNF_00733	CDS	moaE	2.8.1.12	Molybdopterin synthase catalytic subunit
APJFBHNF_00734	CDS	yceI_1	Protein YceI
APJFBHNF_00735	CDS	yceI_2	Protein YceI
APJFBHNF_00736	CDS	yceJ	Cytochrome b561
APJFBHNF_00737	CDS	hypothetical protein
APJFBHNF_00738	CDS	clpB	Chaperone protein ClpB
APJFBHNF_00739	CDS	hypothetical protein
APJFBHNF_00740	CDS	calB	1.2.1.68	Coniferyl aldehyde dehydrogenase
APJFBHNF_00741	CDS	mshD	2.3.1.189	Mycothiol acetyltransferase
APJFBHNF_00742	CDS	prmC_2	2.1.1.297	Release factor glutamine methyltransferase
APJFBHNF_00743	CDS	hypothetical protein
APJFBHNF_00744	CDS	dusC	1.3.1.-	tRNA-dihydrouridine(16) synthase
APJFBHNF_00745	CDS	clsC_1	2.7.8.-	Cardiolipin synthase C
APJFBHNF_00746	CDS	ribD	Riboflavin biosynthesis protein RibD
APJFBHNF_00747	CDS	hypothetical protein
APJFBHNF_00748	CDS	pilY1	Type IV pilus biogenesis factor PilY1
APJFBHNF_00749	CDS	hypothetical protein
APJFBHNF_00750	CDS	hypothetical protein
APJFBHNF_00751	CDS	hypothetical protein
APJFBHNF_00752	CDS	hypothetical protein
APJFBHNF_00753	CDS	hypothetical protein
APJFBHNF_00754	CDS	rpsO	30S ribosomal protein S15
APJFBHNF_00755	CDS	pnp	2.7.7.8	Polyribonucleotide nucleotidyltransferase
APJFBHNF_00756	CDS	tpiA	5.3.1.1	Triosephosphate isomerase
APJFBHNF_00757	CDS	secG	Protein-export membrane protein SecG
APJFBHNF_00758	tRNA	tRNA-Leu(gag)
APJFBHNF_00759	CDS	ndhC	1.6.5.-	NAD(P)H-quinone oxidoreductase subunit 3
APJFBHNF_00760	CDS	nuoB	1.6.5.11	NADH-quinone oxidoreductase subunit B
APJFBHNF_00761	CDS	nqo5	1.6.5.11	NADH-quinone oxidoreductase chain 5
APJFBHNF_00762	CDS	nuoD	1.6.5.11	NADH-quinone oxidoreductase subunit D
APJFBHNF_00763	CDS	nqo2	1.6.5.11	NADH-quinone oxidoreductase subunit 2
APJFBHNF_00764	CDS	nuoF	1.6.5.11	NADH-quinone oxidoreductase subunit F
APJFBHNF_00765	CDS	nqo3	1.6.5.11	NADH-quinone oxidoreductase chain 3
APJFBHNF_00766	CDS	nuoH	1.6.5.11	NADH-quinone oxidoreductase subunit H
APJFBHNF_00767	CDS	nuoI	1.6.5.11	NADH-quinone oxidoreductase subunit I
APJFBHNF_00768	CDS	nuoJ	1.6.5.11	NADH-quinone oxidoreductase subunit J
APJFBHNF_00769	CDS	1.6.5.11	NADH-quinone oxidoreductase subunit 11
APJFBHNF_00770	CDS	nuoL	1.6.5.11	NADH-quinone oxidoreductase subunit L
APJFBHNF_00771	CDS	nuoM	1.6.5.11	NADH-quinone oxidoreductase subunit M
APJFBHNF_00772	CDS	nuoN	1.6.5.11	NADH-quinone oxidoreductase subunit N
APJFBHNF_00773	CDS	hypothetical protein
APJFBHNF_00774	CDS	hypothetical protein
APJFBHNF_00775	CDS	drrA_2	3.6.3.-	Daunorubicin/doxorubicin resistance ATP-binding protein DrrA
APJFBHNF_00776	CDS	livF_2	High-affinity branched-chain amino acid transport ATP-binding protein LivF
APJFBHNF_00777	CDS	hypothetical protein
APJFBHNF_00778	CDS	livH_2	High-affinity branched-chain amino acid transport system permease protein LivH
APJFBHNF_00779	CDS	hypothetical protein
APJFBHNF_00780	CDS	gltI_1	Glutamate/aspartate import solute-binding protein
APJFBHNF_00781	CDS	hypothetical protein
APJFBHNF_00782	CDS	hypothetical protein
APJFBHNF_00783	CDS	hypothetical protein
APJFBHNF_00784	CDS	putative signaling protein
APJFBHNF_00785	CDS	hypothetical protein
APJFBHNF_00786	CDS	pchR_1	Regulatory protein PchR
APJFBHNF_00787	CDS	hypothetical protein
APJFBHNF_00788	CDS	irtA	3.6.3.-	Iron import ATP-binding/permease protein IrtA
APJFBHNF_00789	CDS	irtB	3.6.3.-	Iron import ATP-binding/permease protein IrtB
APJFBHNF_00790	CDS	fyuA_2	Pesticin receptor
APJFBHNF_00791	CDS	hypothetical protein
APJFBHNF_00792	CDS	uvrD_2	3.6.4.12	DNA helicase II
APJFBHNF_00793	CDS	hypothetical protein
APJFBHNF_00794	CDS	hypothetical protein
APJFBHNF_00795	CDS	hypothetical protein
APJFBHNF_00796	CDS	lcfB_1	6.2.1.3	Long-chain-fatty-acid--CoA ligase
APJFBHNF_00797	CDS	hypothetical protein
APJFBHNF_00798	CDS	scpB_1	4.1.1.41	Methylmalonyl-CoA decarboxylase
APJFBHNF_00799	CDS	rspR_2	HTH-type transcriptional repressor RspR
APJFBHNF_00800	CDS	hypothetical protein
APJFBHNF_00801	CDS	hypothetical protein
APJFBHNF_00802	CDS	hypothetical protein
APJFBHNF_00803	CDS	slcC	1.1.1.310	(S)-sulfolactate dehydrogenase
APJFBHNF_00804	CDS	hypothetical protein
APJFBHNF_00805	CDS	putP	Sodium/proline symporter
APJFBHNF_00806	CDS	clcA	H(+)/Cl(-) exchange transporter ClcA
APJFBHNF_00807	CDS	hypothetical protein
APJFBHNF_00808	CDS	miaA	2.5.1.75	tRNA dimethylallyltransferase
APJFBHNF_00809	CDS	bcr_2	Bicyclomycin resistance protein
APJFBHNF_00810	CDS	mgsA	4.2.3.3	Methylglyoxal synthase
APJFBHNF_00811	CDS	gldA	1.1.1.6	Glycerol dehydrogenase
APJFBHNF_00812	CDS	hypothetical protein
APJFBHNF_00813	CDS	1.-.-.-	putative oxidoreductase
APJFBHNF_00814	CDS	hypothetical protein
APJFBHNF_00815	CDS	rnk	Regulator of nucleoside diphosphate kinase
APJFBHNF_00816	CDS	glmM	5.4.2.10	Phosphoglucosamine mutase
APJFBHNF_00817	CDS	folP_1	2.5.1.15	Dihydropteroate synthase
APJFBHNF_00818	CDS	ftsH_1	3.4.24.-	ATP-dependent zinc metalloprotease FtsH
APJFBHNF_00819	CDS	rlmE	2.1.1.166	Ribosomal RNA large subunit methyltransferase E
APJFBHNF_00820	CDS	RNA-binding protein
APJFBHNF_00821	CDS	hypothetical protein
APJFBHNF_00822	CDS	gdhA_1	1.4.1.4	NADP-specific glutamate dehydrogenase
APJFBHNF_00823	CDS	hypothetical protein
APJFBHNF_00824	CDS	mutL	DNA mismatch repair protein MutL
APJFBHNF_00825	CDS	hypothetical protein
APJFBHNF_00826	CDS	putative membrane protein
APJFBHNF_00827	CDS	hypothetical protein
APJFBHNF_00828	CDS	hypothetical protein
APJFBHNF_00829	CDS	hypothetical protein
APJFBHNF_00830	CDS	pgaA	Poly-beta-1,6-N-acetyl-D-glucosamine export protein
APJFBHNF_00831	CDS	amiC_1	3.5.1.28	N-acetylmuramoyl-L-alanine amidase AmiC
APJFBHNF_00832	CDS	tsaE	tRNA threonylcarbamoyladenosine biosynthesis protein TsaE
APJFBHNF_00833	CDS	queG	1.17.99.6	Epoxyqueuosine reductase
APJFBHNF_00834	CDS	perR	Peroxide-responsive repressor PerR
APJFBHNF_00835	CDS	ccp_1	1.11.1.5	Cytochrome c551 peroxidase
APJFBHNF_00836	CDS	6.2.1.3	Long-chain-fatty-acid--CoA ligase
APJFBHNF_00837	CDS	hypothetical protein
APJFBHNF_00838	CDS	mltB	4.2.2.-	Membrane-bound lytic murein transglycosylase B
APJFBHNF_00839	CDS	tgpA	2.3.2.13	Protein-glutamine gamma-glutamyltransferase
APJFBHNF_00840	CDS	hypothetical protein
APJFBHNF_00841	CDS	ravA	3.6.3.-	ATPase RavA
APJFBHNF_00842	CDS	hdaH	3.5.1.-	Histone deacetylase-like amidohydrolase
APJFBHNF_00843	CDS	dpgD_1	4.2.1.17	Enoyl-CoA-hydratase
APJFBHNF_00844	CDS	etfB_1	Electron transfer flavoprotein subunit beta
APJFBHNF_00845	CDS	etfA_1	Electron transfer flavoprotein subunit alpha
APJFBHNF_00846	CDS	hypothetical protein
APJFBHNF_00847	CDS	dmdC_1	1.3.8.-	3-methylmercaptopropionyl-CoA dehydrogenase
APJFBHNF_00848	CDS	1.13.12.-	Putative monooxygenase
APJFBHNF_00849	CDS	cydD	ATP-binding/permease protein CydD
APJFBHNF_00850	CDS	putative ABC transporter ATP-binding protein
APJFBHNF_00851	CDS	cydA_1	1.10.3.14	Cytochrome bd-I ubiquinol oxidase subunit 1
APJFBHNF_00852	CDS	cydB_1	1.10.3.14	Cytochrome bd-I ubiquinol oxidase subunit 2
APJFBHNF_00853	CDS	cydX_1	1.10.3.14	Cytochrome bd ubiquinol oxidase subunit X
APJFBHNF_00854	CDS	cydA_2	1.10.3.-	Cytochrome bd ubiquinol oxidase subunit 1
APJFBHNF_00855	CDS	cydB_2	1.10.3.14	Cytochrome bd-I ubiquinol oxidase subunit 2
APJFBHNF_00856	CDS	cydX_2	1.10.3.14	Cytochrome bd ubiquinol oxidase subunit X
APJFBHNF_00857	CDS	hemR_1	Hemin receptor
APJFBHNF_00858	CDS	hypothetical protein
APJFBHNF_00859	CDS	yegE_2	2.7.7.65	putative diguanylate cyclase YegE
APJFBHNF_00860	CDS	fghA	3.1.2.12	S-formylglutathione hydrolase
APJFBHNF_00861	CDS	rhlE_3	3.6.4.13	ATP-dependent RNA helicase RhlE
APJFBHNF_00862	CDS	hypothetical protein
APJFBHNF_00863	CDS	frmA	1.1.1.284	S-(hydroxymethyl)glutathione dehydrogenase
APJFBHNF_00864	CDS	hypothetical protein
APJFBHNF_00865	CDS	clsC_2	2.7.8.-	Cardiolipin synthase C
APJFBHNF_00866	CDS	clsC_3	2.7.8.-	Cardiolipin synthase C
APJFBHNF_00867	CDS	hypothetical protein
APJFBHNF_00868	CDS	ggt	2.3.2.2	Gamma-glutamyltranspeptidase
APJFBHNF_00869	CDS	gltS_1	Sodium/glutamate symporter
APJFBHNF_00870	CDS	yedQ	2.7.7.65	putative diguanylate cyclase YedQ
APJFBHNF_00871	CDS	surE	3.1.3.5	5'-nucleotidase SurE
APJFBHNF_00872	CDS	pcm_1	2.1.1.77	Protein-L-isoaspartate O-methyltransferase
APJFBHNF_00873	CDS	nlpD	Murein hydrolase activator NlpD
APJFBHNF_00874	CDS	rluD	5.4.99.23	Ribosomal large subunit pseudouridine synthase D
APJFBHNF_00875	CDS	scpB_2	Segregation and condensation protein B
APJFBHNF_00876	CDS	rluB	5.4.99.22	Ribosomal large subunit pseudouridine synthase B
APJFBHNF_00877	CDS	ltrA	Group II intron-encoded protein LtrA
APJFBHNF_00878	CDS	hypothetical protein
APJFBHNF_00879	CDS	ndk	2.7.4.6	Nucleoside diphosphate kinase
APJFBHNF_00880	CDS	rlmN	2.1.1.192	Dual-specificity RNA methyltransferase RlmN
APJFBHNF_00881	CDS	bepA_2	3.4.-.-	Beta-barrel assembly-enhancing protease
APJFBHNF_00882	CDS	rodZ	Cytoskeleton protein RodZ
APJFBHNF_00883	CDS	ispG	1.17.7.3	4-hydroxy-3-methylbut-2-en-1-yl diphosphate synthase (flavodoxin)
APJFBHNF_00884	CDS	hisS	6.1.1.21	Histidine--tRNA ligase
APJFBHNF_00885	CDS	hypothetical protein
APJFBHNF_00886	CDS	bamB	Outer membrane protein assembly factor BamB
APJFBHNF_00887	CDS	der	GTPase Der
APJFBHNF_00888	CDS	hfq	RNA-binding protein Hfq
APJFBHNF_00889	CDS	hflX	GTPase HflX
APJFBHNF_00890	CDS	hflK_1	Modulator of FtsH protease HflK
APJFBHNF_00891	CDS	hflC	Modulator of FtsH protease HflC
APJFBHNF_00892	CDS	hisZ	ATP phosphoribosyltransferase regulatory subunit
APJFBHNF_00893	CDS	purA	6.3.4.4	Adenylosuccinate synthetase
APJFBHNF_00894	CDS	gpt	2.4.2.22	Xanthine phosphoribosyltransferase
APJFBHNF_00895	CDS	hypothetical protein
APJFBHNF_00896	CDS	hypothetical protein
APJFBHNF_00897	CDS	estB	3.1.1.1	Carboxylesterase 2
APJFBHNF_00898	CDS	ygiD	1.13.11.29	4,5-DOPA dioxygenase extradiol
APJFBHNF_00899	CDS	mhpC	3.7.1.14	2-hydroxy-6-oxononadienedioate/2-hydroxy-6-oxononatrienedioate hydrolase
APJFBHNF_00900	CDS	aroQ	4.2.1.10	3-dehydroquinate dehydratase
APJFBHNF_00901	CDS	hypothetical protein
APJFBHNF_00902	CDS	glnS	6.1.1.18	Glutamine--tRNA ligase
APJFBHNF_00903	CDS	hypothetical protein
APJFBHNF_00904	CDS	mhpF	1.2.1.10	Acetaldehyde dehydrogenase
APJFBHNF_00905	CDS	hypothetical protein
APJFBHNF_00906	CDS	hypothetical protein
APJFBHNF_00907	CDS	hypothetical protein
APJFBHNF_00908	CDS	hypothetical protein
APJFBHNF_00909	tRNA	tRNA-Gly(acc)
APJFBHNF_00910	CDS	glnL	2.7.13.3	Nitrogen regulation protein NR(II)
APJFBHNF_00911	CDS	hypothetical protein
APJFBHNF_00912	CDS	5.4.4.3	3-hydroxylaminophenol mutase
APJFBHNF_00913	CDS	lpxH	3.6.1.54	UDP-2,3-diacylglucosamine hydrolase
APJFBHNF_00914	CDS	5.2.1.8	Peptidyl-prolyl cis-trans isomerase cyp18
APJFBHNF_00915	CDS	5.2.1.8	Peptidyl-prolyl cis-trans isomerase cyp18
APJFBHNF_00916	CDS	bepA_3	3.4.-.-	Beta-barrel assembly-enhancing protease
APJFBHNF_00917	CDS	cysS	6.1.1.16	Cysteine--tRNA ligase
APJFBHNF_00918	CDS	alkA	3.2.2.21	DNA-3-methyladenine glycosylase
APJFBHNF_00919	CDS	accA	6.4.1.2	Acetyl-coenzyme A carboxylase carboxyl transferase subunit alpha
APJFBHNF_00920	CDS	tilS	6.3.4.19	tRNA(Ile)-lysidine synthase
APJFBHNF_00921	CDS	2.7.2.4	Aspartate kinase
APJFBHNF_00922	tRNA	tRNA-Ser(gct)
APJFBHNF_00923	tRNA	tRNA-Ser(gct)
APJFBHNF_00924	CDS	hypothetical protein
APJFBHNF_00925	CDS	hypothetical protein
APJFBHNF_00926	CDS	hypothetical protein
APJFBHNF_00927	CDS	hypothetical protein
APJFBHNF_00928	CDS	rsbQ	Sigma factor SigB regulation protein RsbQ
APJFBHNF_00929	CDS	ydaM_1	2.7.7.65	putative diguanylate cyclase YdaM
APJFBHNF_00930	CDS	hypothetical protein
APJFBHNF_00931	CDS	hypothetical protein
APJFBHNF_00932	CDS	hypothetical protein
APJFBHNF_00933	CDS	hypothetical protein
APJFBHNF_00934	CDS	cdhR_1	HTH-type transcriptional regulator CdhR
APJFBHNF_00935	CDS	hypothetical protein
APJFBHNF_00936	CDS	hypothetical protein
APJFBHNF_00937	CDS	tar_1	Methyl-accepting chemotaxis protein II
APJFBHNF_00938	CDS	rssB	Regulator of RpoS
APJFBHNF_00939	CDS	czcR	Transcriptional activator protein CzcR
APJFBHNF_00940	CDS	mtrA	DNA-binding response regulator MtrA
APJFBHNF_00941	CDS	3.1.4.-	3'3'-cGAMP-specific phosphodiesterase 2
APJFBHNF_00942	CDS	pheC	Cyclohexadienyl dehydratase
APJFBHNF_00943	CDS	arcB	2.7.13.3	Aerobic respiration control sensor protein ArcB
APJFBHNF_00944	CDS	luxQ	2.7.13.3	Autoinducer 2 sensor kinase/phosphatase LuxQ
APJFBHNF_00945	CDS	Insertion element IS6110 uncharacterized 12.0 kDa protein
APJFBHNF_00946	CDS	hypothetical protein
APJFBHNF_00947	CDS	hypothetical protein
APJFBHNF_00948	CDS	hypothetical protein
APJFBHNF_00949	CDS	hypothetical protein
APJFBHNF_00950	CDS	hypothetical protein
APJFBHNF_00951	CDS	hypothetical protein
APJFBHNF_00952	CDS	hypothetical protein
APJFBHNF_00953	CDS	hypothetical protein
APJFBHNF_00954	CDS	hypothetical protein
APJFBHNF_00955	CDS	hypothetical protein
APJFBHNF_00956	CDS	hypothetical protein
APJFBHNF_00957	CDS	hypothetical protein
APJFBHNF_00958	CDS	nemA	1.-.-.-	N-ethylmaleimide reductase
APJFBHNF_00959	CDS	hypothetical protein
APJFBHNF_00960	CDS	selD	2.7.9.3	Selenide, water dikinase
APJFBHNF_00961	CDS	nlhH_1	3.1.1.1	Carboxylesterase NlhH
APJFBHNF_00962	CDS	2.3.1.-	Acetyltransferase
APJFBHNF_00963	CDS	trg_1	Methyl-accepting chemotaxis protein III
APJFBHNF_00964	CDS	hypothetical protein
APJFBHNF_00965	CDS	hypothetical protein
APJFBHNF_00966	CDS	eamA_1	putative amino-acid metabolite efflux pump
APJFBHNF_00967	CDS	ybjJ	Inner membrane protein YbjJ
APJFBHNF_00968	CDS	fldA_1	Flavodoxin
APJFBHNF_00969	CDS	lapB	Lipopolysaccharide assembly protein B
APJFBHNF_00970	CDS	lapA	Lipopolysaccharide assembly protein A
APJFBHNF_00971	CDS	ihfB	Integration host factor subunit beta
APJFBHNF_00972	CDS	rpsA_1	30S ribosomal protein S1
APJFBHNF_00973	CDS	aroA	2.5.1.19	3-phosphoshikimate 1-carboxyvinyltransferase
APJFBHNF_00974	CDS	tyrA	1.3.1.12	Prephenate dehydrogenase
APJFBHNF_00975	CDS	pheA	P-protein
APJFBHNF_00976	CDS	serC	2.6.1.52	Phosphoserine aminotransferase
APJFBHNF_00977	CDS	gyrA	5.99.1.3	DNA gyrase subunit A
APJFBHNF_00978	CDS	yiaD_1	putative lipoprotein YiaD
APJFBHNF_00979	CDS	map_1	3.4.11.18	Methionine aminopeptidase
APJFBHNF_00980	CDS	purL	6.3.5.3	Phosphoribosylformylglycinamidine synthase
APJFBHNF_00981	CDS	hypothetical protein
APJFBHNF_00982	CDS	gno	1.1.1.69	Gluconate 5-dehydrogenase
APJFBHNF_00983	CDS	hypothetical protein
APJFBHNF_00984	CDS	curA	1.3.1.-	NADPH-dependent curcumin reductase
APJFBHNF_00985	CDS	ptlF	1.1.1.340	1-deoxy-11-beta-hydroxypentalenate dehydrogenase
APJFBHNF_00986	CDS	mexA_1	Multidrug resistance protein MexA
APJFBHNF_00987	CDS	acrB	Multidrug efflux pump subunit AcrB
APJFBHNF_00988	CDS	oprM_1	Outer membrane protein OprM
APJFBHNF_00989	CDS	lrp_1	Leucine-responsive regulatory protein
APJFBHNF_00990	CDS	dhaT	1.1.1.202	1,3-propanediol dehydrogenase
APJFBHNF_00991	CDS	cheW_1	Chemotaxis protein CheW
APJFBHNF_00992	CDS	cheR_1	2.1.1.80	Chemotaxis protein methyltransferase
APJFBHNF_00993	CDS	hypothetical protein
APJFBHNF_00994	CDS	phrA	4.1.99.3	Deoxyribodipyrimidine photo-lyase
APJFBHNF_00995	tRNA	tRNA-SeC(tca)
APJFBHNF_00996	CDS	selB	Selenocysteine-specific elongation factor
APJFBHNF_00997	CDS	selA	2.9.1.1	L-seryl-tRNA(Sec) selenium transferase
APJFBHNF_00998	CDS	fdhE	Protein FdhE
APJFBHNF_00999	CDS	fdoI	Formate dehydrogenase, cytochrome b556(fdo) subunit
APJFBHNF_01000	CDS	fdoH	Formate dehydrogenase-O iron-sulfur subunit
APJFBHNF_01001	CDS	fdnG	1.1.5.6	Formate dehydrogenase, nitrate-inducible, major subunit
APJFBHNF_01002	CDS	fdoG	1.2.1.2	Formate dehydrogenase-O major subunit
APJFBHNF_01003	CDS	selU	2.9.1.-	tRNA 2-selenouridine synthase
APJFBHNF_01004	CDS	yheS	putative ABC transporter ATP-binding protein YheS
APJFBHNF_01005	CDS	prmB	2.1.1.298	50S ribosomal protein L3 glutamine methyltransferase
APJFBHNF_01006	CDS	dapE_1	3.5.1.18	Succinyl-diaminopimelate desuccinylase
APJFBHNF_01007	CDS	pilT_1	Twitching mobility protein
APJFBHNF_01008	CDS	dapD	2.3.1.117	2,3,4,5-tetrahydropyridine-2,6-dicarboxylate N-succinyltransferase
APJFBHNF_01009	CDS	dapL	2.6.1.83	LL-diaminopimelate aminotransferase
APJFBHNF_01010	CDS	tar_2	Methyl-accepting chemotaxis protein II
APJFBHNF_01011	CDS	rsxB	Electron transport complex subunit RsxB
APJFBHNF_01012	CDS	hypothetical protein
APJFBHNF_01013	CDS	dusA	1.3.1.-	tRNA-dihydrouridine(20/20a) synthase
APJFBHNF_01014	CDS	hypothetical protein
APJFBHNF_01015	CDS	Outer membrane porin protein
APJFBHNF_01016	CDS	xdhA_2	1.17.1.4	Putative xanthine dehydrogenase molybdenum-binding subunit XdhA
APJFBHNF_01017	CDS	hypothetical protein
APJFBHNF_01018	CDS	mepH_2	3.4.-.-	Murein DD-endopeptidase MepH
APJFBHNF_01019	CDS	hypothetical protein
APJFBHNF_01020	CDS	tolC_1	Outer membrane protein TolC
APJFBHNF_01021	CDS	moeZ	putative adenylyltransferase/sulfurtransferase MoeZ
APJFBHNF_01022	CDS	pcm_2	2.1.1.77	Protein-L-isoaspartate O-methyltransferase
APJFBHNF_01023	CDS	mdtB	Multidrug resistance protein MdtB
APJFBHNF_01024	CDS	macA_2	Macrolide export protein MacA
APJFBHNF_01025	CDS	kstR2	HTH-type transcriptional repressor KstR2
APJFBHNF_01026	CDS	msrA	1.8.4.11	Peptide methionine sulfoxide reductase MsrA
APJFBHNF_01027	CDS	hypothetical protein
APJFBHNF_01028	CDS	hypothetical protein
APJFBHNF_01029	CDS	hypothetical protein
APJFBHNF_01030	CDS	hypothetical protein
APJFBHNF_01031	CDS	pdxH	1.4.3.5	Pyridoxine/pyridoxamine 5'-phosphate oxidase
APJFBHNF_01032	CDS	hypothetical protein
APJFBHNF_01033	CDS	xerC_2	Tyrosine recombinase XerC
APJFBHNF_01034	CDS	hypothetical protein
APJFBHNF_01035	CDS	hypothetical protein
APJFBHNF_01036	CDS	hypothetical protein
APJFBHNF_01037	CDS	hypothetical protein
APJFBHNF_01038	CDS	hypothetical protein
APJFBHNF_01039	CDS	hypothetical protein
APJFBHNF_01040	CDS	bspRIM	2.1.1.37	Modification methylase BspRI
APJFBHNF_01041	CDS	hypothetical protein
APJFBHNF_01042	CDS	hypothetical protein
APJFBHNF_01043	CDS	hypothetical protein
APJFBHNF_01044	CDS	hypothetical protein
APJFBHNF_01045	CDS	hypothetical protein
APJFBHNF_01046	CDS	hypothetical protein
APJFBHNF_01047	CDS	hypothetical protein
APJFBHNF_01048	CDS	hypothetical protein
APJFBHNF_01049	CDS	hypothetical protein
APJFBHNF_01050	CDS	hypothetical protein
APJFBHNF_01051	CDS	hypothetical protein
APJFBHNF_01052	CDS	hypothetical protein
APJFBHNF_01053	CDS	hypothetical protein
APJFBHNF_01054	CDS	hypothetical protein
APJFBHNF_01055	CDS	hypothetical protein
APJFBHNF_01056	CDS	hypothetical protein
APJFBHNF_01057	CDS	hypothetical protein
APJFBHNF_01058	CDS	hypothetical protein
APJFBHNF_01059	CDS	hypothetical protein
APJFBHNF_01060	CDS	hypothetical protein
APJFBHNF_01061	CDS	hypothetical protein
APJFBHNF_01062	CDS	hypothetical protein
APJFBHNF_01063	CDS	hypothetical protein
APJFBHNF_01064	CDS	hypothetical protein
APJFBHNF_01065	CDS	hypothetical protein
APJFBHNF_01066	CDS	hypothetical protein
APJFBHNF_01067	CDS	hypothetical protein
APJFBHNF_01068	CDS	hypothetical protein
APJFBHNF_01069	CDS	hypothetical protein
APJFBHNF_01070	CDS	hypothetical protein
APJFBHNF_01071	CDS	hypothetical protein
APJFBHNF_01072	CDS	hypothetical protein
APJFBHNF_01073	CDS	hypothetical protein
APJFBHNF_01074	CDS	hypothetical protein
APJFBHNF_01075	CDS	hypothetical protein
APJFBHNF_01076	CDS	hypothetical protein
APJFBHNF_01077	CDS	hypothetical protein
APJFBHNF_01078	CDS	hypothetical protein
APJFBHNF_01079	CDS	hypothetical protein
APJFBHNF_01080	tRNA	tRNA-Gly(tcc)
APJFBHNF_01081	CDS	hypothetical protein
APJFBHNF_01082	CDS	hypothetical protein
APJFBHNF_01083	CDS	hypothetical protein
APJFBHNF_01084	CDS	hypothetical protein
APJFBHNF_01085	CDS	hypothetical protein
APJFBHNF_01086	CDS	hypothetical protein
APJFBHNF_01087	CDS	hypothetical protein
APJFBHNF_01088	CDS	hypothetical protein
APJFBHNF_01089	CDS	hypothetical protein
APJFBHNF_01090	CDS	hypothetical protein
APJFBHNF_01091	CDS	hypothetical protein
APJFBHNF_01092	CDS	hypothetical protein
APJFBHNF_01093	CDS	hypothetical protein
APJFBHNF_01094	CDS	rrrD_1	3.2.1.17	Lysozyme RrrD
APJFBHNF_01095	CDS	hypothetical protein
APJFBHNF_01096	CDS	hypothetical protein
APJFBHNF_01097	CDS	gloA	4.4.1.5	Lactoylglutathione lyase
APJFBHNF_01098	CDS	marR	Multiple antibiotic resistance protein MarR
APJFBHNF_01099	CDS	hypothetical protein
APJFBHNF_01100	CDS	lrp_2	Leucine-responsive regulatory protein
APJFBHNF_01101	CDS	hpd	1.13.11.27	4-hydroxyphenylpyruvate dioxygenase
APJFBHNF_01102	CDS	nagL	5.2.1.4	Maleylpyruvate isomerase
APJFBHNF_01103	CDS	hypothetical protein
APJFBHNF_01104	CDS	fosB	2.5.1.-	Metallothiol transferase FosB
APJFBHNF_01105	CDS	hypothetical protein
APJFBHNF_01106	CDS	mhpA	1.14.13.127	3-(3-hydroxy-phenyl)propionate/3-hydroxycinnamic acid hydroxylase
APJFBHNF_01107	CDS	adhB	Alcohol dehydrogenase cytochrome c subunit
APJFBHNF_01108	CDS	hcrC	1.3.7.9	4-hydroxybenzoyl-CoA reductase subunit gamma
APJFBHNF_01109	CDS	xdhA_3	1.17.1.4	Putative xanthine dehydrogenase molybdenum-binding subunit XdhA
APJFBHNF_01110	CDS	pucA	1.17.1.4	putative xanthine dehydrogenase subunit A
APJFBHNF_01111	CDS	pucB	Purine catabolism protein PucB
APJFBHNF_01112	CDS	hypothetical protein
APJFBHNF_01113	CDS	xerC_3	Tyrosine recombinase XerC
APJFBHNF_01114	CDS	tenA_2	3.5.99.2	Aminopyrimidine aminohydrolase
APJFBHNF_01115	CDS	hypothetical protein
APJFBHNF_01116	CDS	hypothetical protein
APJFBHNF_01117	CDS	trg_2	Methyl-accepting chemotaxis protein III
APJFBHNF_01118	CDS	hypothetical protein
APJFBHNF_01119	CDS	rpsA_2	30S Ribosomal protein S1
APJFBHNF_01120	CDS	hypothetical protein
APJFBHNF_01121	CDS	hypothetical protein
APJFBHNF_01122	CDS	hypothetical protein
APJFBHNF_01123	CDS	hypothetical protein
APJFBHNF_01124	CDS	prfB	Peptide chain release factor RF2
APJFBHNF_01125	CDS	pepN	3.4.11.2	Aminopeptidase N
APJFBHNF_01126	CDS	fbp_1	3.1.3.11	Fructose-1,6-bisphosphatase class 1
APJFBHNF_01127	tRNA	tRNA-Thr(cgt)
APJFBHNF_01128	CDS	zur	Zinc uptake regulation protein
APJFBHNF_01129	CDS	hemR_2	Hemin receptor
APJFBHNF_01130	CDS	cobN	6.6.1.2	Aerobic cobaltochelatase subunit CobN
APJFBHNF_01131	CDS	hypothetical protein
APJFBHNF_01132	CDS	hypothetical protein
APJFBHNF_01133	CDS	hypothetical protein
APJFBHNF_01134	CDS	hypothetical protein
APJFBHNF_01135	CDS	panD	4.1.1.11	Aspartate 1-decarboxylase
APJFBHNF_01136	CDS	panB	2.1.2.11	3-methyl-2-oxobutanoate hydroxymethyltransferase
APJFBHNF_01137	CDS	panC	6.3.2.1	Pantothenate synthetase
APJFBHNF_01138	CDS	hypothetical protein
APJFBHNF_01139	CDS	hsdS	Type-1 restriction enzyme EcoKI specificity protein
APJFBHNF_01140	CDS	hsdM_1	2.1.1.72	Type I restriction enzyme EcoKI M protein
APJFBHNF_01141	CDS	hsdR_1	3.1.21.3	Type-1 restriction enzyme R protein
APJFBHNF_01142	CDS	nrdH	Glutaredoxin-like protein NrdH
APJFBHNF_01143	CDS	nrdI	Protein NrdI
APJFBHNF_01144	CDS	nrdE1	1.17.4.1	Ribonucleoside-diphosphate reductase subunit alpha 1
APJFBHNF_01145	CDS	nrdF2	1.17.4.1	Ribonucleoside-diphosphate reductase subunit beta nrdF2
APJFBHNF_01146	CDS	hypothetical protein
APJFBHNF_01147	CDS	lolD_2	3.6.3.-	Lipoprotein-releasing system ATP-binding protein LolD
APJFBHNF_01148	CDS	hypothetical protein
APJFBHNF_01149	CDS	hypothetical protein
APJFBHNF_01150	CDS	hypothetical protein
APJFBHNF_01151	CDS	hypothetical protein
APJFBHNF_01152	CDS	1.5.5.1	Electron transfer flavoprotein-ubiquinone oxidoreductase
APJFBHNF_01153	CDS	yadV_1	putative fimbrial chaperone YadV
APJFBHNF_01154	CDS	hypothetical protein
APJFBHNF_01155	CDS	fimD_1	Outer membrane usher protein FimD
APJFBHNF_01156	CDS	fimD_2	Outer membrane usher protein FimD
APJFBHNF_01157	CDS	yadV_2	putative fimbrial chaperone YadV
APJFBHNF_01158	CDS	smf-1_1	Major fimbrial subunit SMF-1
APJFBHNF_01159	CDS	hypothetical protein
APJFBHNF_01160	CDS	hypothetical protein
APJFBHNF_01161	CDS	ecfA2	3.6.3.-	Energy-coupling factor transporter ATP-binding protein EcfA2
APJFBHNF_01162	CDS	1.1.1.81	Hydroxypyruvate reductase
APJFBHNF_01163	CDS	hypothetical protein
APJFBHNF_01164	CDS	hypothetical protein
APJFBHNF_01165	CDS	pepA	3.4.11.1	Cytosol aminopeptidase
APJFBHNF_01166	CDS	lptF	Lipopolysaccharide export system permease protein LptF
APJFBHNF_01167	CDS	lptG	Lipopolysaccharide export system permease protein LptG
APJFBHNF_01168	CDS	sirB	4.99.1.4	Sirohydrochlorin ferrochelatase
APJFBHNF_01169	CDS	cysB	HTH-type transcriptional regulator CysB
APJFBHNF_01170	CDS	ybdL	2.6.1.88	Methionine aminotransferase
APJFBHNF_01171	CDS	idnT	Gnt-II system L-idonate transporter
APJFBHNF_01172	CDS	glxK	2.7.1.31	Glycerate 3-kinase
APJFBHNF_01173	CDS	cmpB_1	Bicarbonate transport system permease protein CmpB
APJFBHNF_01174	CDS	nrtA_1	Nitrate transport protein NrtA
APJFBHNF_01175	CDS	ssuB_1	3.6.3.-	Aliphatic sulfonates import ATP-binding protein SsuB
APJFBHNF_01176	CDS	mmgC_3	1.3.99.-	Acyl-CoA dehydrogenase
APJFBHNF_01177	CDS	hypothetical protein
APJFBHNF_01178	CDS	hypothetical protein
APJFBHNF_01179	CDS	rng	3.1.26.-	Ribonuclease G
APJFBHNF_01180	CDS	yhdE	Maf-like protein YhdE
APJFBHNF_01181	CDS	rlmH	2.1.1.177	Ribosomal RNA large subunit methyltransferase H
APJFBHNF_01182	CDS	rsfS	Ribosomal silencing factor RsfS
APJFBHNF_01183	CDS	hemF	1.3.3.3	Oxygen-dependent coproporphyrinogen-III oxidase
APJFBHNF_01184	CDS	purD	6.3.4.13	Phosphoribosylamine--glycine ligase
APJFBHNF_01185	CDS	putative transcriptional regulatory protein
APJFBHNF_01186	CDS	hypothetical protein
APJFBHNF_01187	CDS	crt_1	4.2.1.150	Short-chain-enoyl-CoA hydratase
APJFBHNF_01188	CDS	upp	2.4.2.9	Uracil phosphoribosyltransferase
APJFBHNF_01189	CDS	fldA_2	2.8.3.17	Cinnamoyl-CoA:phenyllactate CoA-transferase
APJFBHNF_01190	CDS	pdeB	3.1.4.52	Cyclic di-GMP phosphodiesterase PdeB
APJFBHNF_01191	CDS	rimO_1	2.8.4.4	Ribosomal protein S12 methylthiotransferase RimO
APJFBHNF_01192	CDS	hypothetical protein
APJFBHNF_01193	CDS	putative NTE family protein
APJFBHNF_01194	CDS	ligA_1	6.5.1.2	DNA ligase
APJFBHNF_01195	CDS	hypothetical protein
APJFBHNF_01196	CDS	smc_1	Chromosome partition protein Smc
APJFBHNF_01197	CDS	gmr_1	3.1.4.52	Cyclic di-GMP phosphodiesterase Gmr
APJFBHNF_01198	CDS	tfdR	HTH-type transcriptional regulator TdfR
APJFBHNF_01199	CDS	mmsA	1.2.1.27	Methylmalonate-semialdehyde dehydrogenase [acylating]
APJFBHNF_01200	CDS	hypothetical protein
APJFBHNF_01201	CDS	acdA_2	1.3.99.-	Acyl-CoA dehydrogenase
APJFBHNF_01202	CDS	mmsB	1.1.1.31	3-hydroxyisobutyrate dehydrogenase
APJFBHNF_01203	CDS	hypothetical protein
APJFBHNF_01204	CDS	sbp_1	Sulfate-binding protein
APJFBHNF_01205	CDS	putative Fe(2+)-trafficking protein
APJFBHNF_01206	CDS	hypothetical protein
APJFBHNF_01207	CDS	mnmC_1	tRNA 5-methylaminomethyl-2-thiouridine biosynthesis bifunctional protein MnmC
APJFBHNF_01208	CDS	hypothetical protein
APJFBHNF_01209	CDS	sir	1.8.7.1	Sulfite reductase [ferredoxin]
APJFBHNF_01210	CDS	hypothetical protein
APJFBHNF_01211	CDS	cysH	1.8.4.8	Phosphoadenosine phosphosulfate reductase
APJFBHNF_01212	CDS	cysD	2.7.7.4	Sulfate adenylyltransferase subunit 2
APJFBHNF_01213	CDS	cysN	2.7.7.4	Sulfate adenylyltransferase subunit 1
APJFBHNF_01214	CDS	fdxA	Ferredoxin 1
APJFBHNF_01215	CDS	1.18.1.2	Ferredoxin--NADP reductase
APJFBHNF_01216	CDS	hypothetical protein
APJFBHNF_01217	CDS	hypothetical protein
APJFBHNF_01218	CDS	lysP	Lysine-specific permease
APJFBHNF_01219	CDS	bacG	1.3.1.-	NADPH-dependent reductase BacG
APJFBHNF_01220	CDS	proA_2	4.1.3.16	4-hydroxy-4-methyl-2-oxoglutarate aldolase/4-carboxy-4-hydroxy-2-oxoadipate aldolase
APJFBHNF_01221	CDS	hypothetical protein
APJFBHNF_01222	CDS	hypothetical protein
APJFBHNF_01223	CDS	iclR	Transcriptional repressor IclR
APJFBHNF_01224	CDS	fabG_3	1.1.1.100	3-oxoacyl-[acyl-carrier-protein] reductase FabG
APJFBHNF_01225	CDS	hypothetical protein
APJFBHNF_01226	CDS	livF_3	High-affinity branched-chain amino acid transport ATP-binding protein LivF
APJFBHNF_01227	CDS	lptB_1	3.6.3.-	Lipopolysaccharide export system ATP-binding protein LptB
APJFBHNF_01228	CDS	hypothetical protein
APJFBHNF_01229	CDS	livH_3	High-affinity branched-chain amino acid transport system permease protein LivH
APJFBHNF_01230	CDS	csaA	putative chaperone CsaA
APJFBHNF_01231	CDS	Leu/Ile/Val-binding protein
APJFBHNF_01232	CDS	3.1.1.1	Carboxylesterase
APJFBHNF_01233	CDS	hypothetical protein
APJFBHNF_01234	CDS	accA1_1	Acetyl-/propionyl-coenzyme A carboxylase alpha chain
APJFBHNF_01235	CDS	pccB	6.4.1.3	Propionyl-CoA carboxylase beta chain
APJFBHNF_01236	CDS	3.6.-.-	putative GTPase
APJFBHNF_01237	CDS	scpA_2	5.4.99.2	Methylmalonyl-CoA mutase
APJFBHNF_01238	CDS	rspR_3	HTH-type transcriptional repressor RspR
APJFBHNF_01239	CDS	fixL_1	2.7.13.3	Sensor protein FixL
APJFBHNF_01240	CDS	xerC_4	Tyrosine recombinase XerC
APJFBHNF_01241	CDS	alsT	Amino-acid carrier protein AlsT
APJFBHNF_01242	CDS	hypothetical protein
APJFBHNF_01243	CDS	phaB	1.1.1.36	Acetoacetyl-CoA reductase
APJFBHNF_01244	CDS	phaA	2.3.1.9	Acetyl-CoA acetyltransferase
APJFBHNF_01245	CDS	phaC_2	2.3.1.-	Poly(3-hydroxyalkanoate) polymerase subunit PhaC
APJFBHNF_01246	CDS	hypothetical protein
APJFBHNF_01247	CDS	yfiH	Laccase domain protein YfiH
APJFBHNF_01248	CDS	nagK	3.7.1.20	Fumarylpyruvate hydrolase
APJFBHNF_01249	CDS	mutT1	3.6.1.55	putative 8-oxo-dGTP diphosphatase 1
APJFBHNF_01250	CDS	hypothetical protein
APJFBHNF_01251	CDS	ribZ_1	Riboflavin transporter RibZ
APJFBHNF_01252	CDS	icd_1	1.1.1.42	Isocitrate dehydrogenase [NADP]
APJFBHNF_01253	CDS	hypothetical protein
APJFBHNF_01254	CDS	hypothetical protein
APJFBHNF_01255	CDS	hypothetical protein
APJFBHNF_01256	CDS	hypothetical protein
APJFBHNF_01257	CDS	hypothetical protein
APJFBHNF_01258	CDS	apxIB	Toxin RTX-I translocation ATP-binding protein
APJFBHNF_01259	CDS	hypothetical protein
APJFBHNF_01260	CDS	hypothetical protein
APJFBHNF_01261	CDS	algE1	5.1.3.-	Poly(beta-D-mannuronate) C5 epimerase 1
APJFBHNF_01262	CDS	hypothetical protein
APJFBHNF_01263	CDS	hypothetical protein
APJFBHNF_01264	CDS	hypothetical protein
APJFBHNF_01265	CDS	hypothetical protein
APJFBHNF_01266	CDS	hypothetical protein
APJFBHNF_01267	CDS	hypothetical protein
APJFBHNF_01268	CDS	hypothetical protein
APJFBHNF_01269	CDS	hypothetical protein
APJFBHNF_01270	CDS	hypothetical protein
APJFBHNF_01271	CDS	hypothetical protein
APJFBHNF_01272	CDS	hypothetical protein
APJFBHNF_01273	CDS	hypothetical protein
APJFBHNF_01274	CDS	hypothetical protein
APJFBHNF_01275	CDS	hypothetical protein
APJFBHNF_01276	CDS	hypothetical protein
APJFBHNF_01277	CDS	hypothetical protein
APJFBHNF_01278	CDS	clsA_1	2.7.8.-	Major cardiolipin synthase ClsA
APJFBHNF_01279	CDS	clpA	ATP-dependent Clp protease ATP-binding subunit ClpA
APJFBHNF_01280	CDS	clpS	ATP-dependent Clp protease adapter protein ClpS
APJFBHNF_01281	CDS	dnaE	2.7.7.7	DNA polymerase III subunit alpha
APJFBHNF_01282	CDS	bamD	Outer membrane protein assembly factor BamD
APJFBHNF_01283	tRNA	tRNA-Val(gac)
APJFBHNF_01284	tRNA	tRNA-Ser(gga)
APJFBHNF_01285	CDS	hypothetical protein
APJFBHNF_01286	CDS	hypothetical protein
APJFBHNF_01287	CDS	icaA	2.4.1.-	Poly-beta-1,6-N-acetyl-D-glucosamine synthase
APJFBHNF_01288	CDS	hypothetical protein
APJFBHNF_01289	CDS	hypothetical protein
APJFBHNF_01290	CDS	yxeP_1	3.-.-.-	putative hydrolase YxeP
APJFBHNF_01291	CDS	hypothetical protein
APJFBHNF_01292	CDS	gltC_2	HTH-type transcriptional regulator GltC
APJFBHNF_01293	CDS	eamB_1	Cysteine/O-acetylserine efflux protein
APJFBHNF_01294	CDS	lysN_1	2.6.1.39	2-aminoadipate transaminase
APJFBHNF_01295	CDS	hypothetical protein
APJFBHNF_01296	CDS	ydaM_2	2.7.7.65	putative diguanylate cyclase YdaM
APJFBHNF_01297	CDS	aroK_2	2.7.1.71	Shikimate kinase
APJFBHNF_01298	CDS	hypothetical protein
APJFBHNF_01299	CDS	infA_1	Translation initiation factor IF-1
APJFBHNF_01300	CDS	hypothetical protein
APJFBHNF_01301	CDS	rpfG_1	3.1.4.52	Cyclic di-GMP phosphodiesterase response regulator RpfG
APJFBHNF_01302	CDS	tap	Methyl-accepting chemotaxis protein IV
APJFBHNF_01303	CDS	crt_2	4.2.1.150	Short-chain-enoyl-CoA hydratase
APJFBHNF_01304	CDS	typA	GTP-binding protein TypA/BipA
APJFBHNF_01305	CDS	truB	5.4.99.25	tRNA pseudouridine synthase B
APJFBHNF_01306	CDS	rbfA	Ribosome-binding factor A
APJFBHNF_01307	CDS	infB	Translation initiation factor IF-2
APJFBHNF_01308	CDS	nusA	Transcription termination/antitermination protein NusA
APJFBHNF_01309	CDS	rimP	Ribosome maturation factor RimP
APJFBHNF_01310	CDS	trxC_1	1.8.1.8	Thioredoxin 2
APJFBHNF_01311	CDS	hypothetical protein
APJFBHNF_01312	CDS	blc	Outer membrane lipoprotein Blc
APJFBHNF_01313	CDS	hypothetical protein
APJFBHNF_01314	CDS	gsiA_1	3.6.3.-	Glutathione import ATP-binding protein GsiA
APJFBHNF_01315	CDS	yejE	Inner membrane ABC transporter permease protein YejE
APJFBHNF_01316	CDS	yejB	Inner membrane ABC transporter permease protein YejB
APJFBHNF_01317	CDS	hbpA	Heme-binding protein A
APJFBHNF_01318	CDS	fabI_2	1.3.1.9	Enoyl-[acyl-carrier-protein] reductase [NADH] FabI
APJFBHNF_01319	CDS	ligA_2	6.5.1.1	DNA ligase
APJFBHNF_01320	CDS	adiA	4.1.1.19	Biodegradative arginine decarboxylase
APJFBHNF_01321	CDS	hypothetical protein
APJFBHNF_01322	CDS	hflK_2	Modulator of FtsH protease HflK
APJFBHNF_01323	tRNA	tRNA-Ser(gga)
APJFBHNF_01324	CDS	3.-.-.-	putative metallo-hydrolase
APJFBHNF_01325	CDS	hypothetical protein
APJFBHNF_01326	CDS	hypothetical protein
APJFBHNF_01327	CDS	hypothetical protein
APJFBHNF_01328	CDS	bigR	Biofilm growth-associated repressor
APJFBHNF_01329	CDS	hypothetical protein
APJFBHNF_01330	CDS	hypothetical protein
APJFBHNF_01331	CDS	btuB	Vitamin B12 transporter BtuB
APJFBHNF_01332	CDS	btuF_2	Vitamin B12-binding protein
APJFBHNF_01333	CDS	yvqK_1	2.5.1.17	Cob(I)yrinic acid a,c-diamide adenosyltransferase
APJFBHNF_01334	CDS	carH	HTH-type transcriptional repressor CarH
APJFBHNF_01335	CDS	ramB_2	HTH-type transcriptional regulator RamB
APJFBHNF_01336	CDS	prpC_2	2.3.3.5	2-methylcitrate synthase
APJFBHNF_01337	CDS	hypothetical protein
APJFBHNF_01338	CDS	acnM	4.2.1.3	Aconitate hydratase A
APJFBHNF_01339	CDS	prpF_2	5.3.3.-	2-methyl-aconitate isomerase
APJFBHNF_01340	CDS	Dml_2	4.1.3.32	2,3-dimethylmalate lyase
APJFBHNF_01341	CDS	hypothetical protein
APJFBHNF_01342	CDS	hypothetical protein
APJFBHNF_01343	CDS	xecA1	4.4.1.23	2-hydroxypropyl-CoM lyase
APJFBHNF_01344	CDS	msuE_1	1.5.1.38	FMN reductase (NADPH)
APJFBHNF_01345	CDS	hypothetical protein
APJFBHNF_01346	CDS	metR_2	HTH-type transcriptional regulator MetR
APJFBHNF_01347	CDS	ftsH1	3.4.24.-	ATP-dependent zinc metalloprotease FtsH 1
APJFBHNF_01348	tRNA	tRNA-Ser(gga)
APJFBHNF_01349	CDS	hypothetical protein
APJFBHNF_01350	CDS	hypothetical protein
APJFBHNF_01351	CDS	hypothetical protein
APJFBHNF_01352	tRNA	tRNA-Val(cac)
APJFBHNF_01353	tRNA	tRNA-Val(cac)
APJFBHNF_01354	tRNA	tRNA-Val(cac)
APJFBHNF_01355	tRNA	tRNA-Val(cac)
APJFBHNF_01356	CDS	dnaQ	2.7.7.7	DNA polymerase III subunit epsilon
APJFBHNF_01357	CDS	fdx_1	2Fe-2S ferredoxin
APJFBHNF_01358	CDS	hscA	Chaperone protein HscA
APJFBHNF_01359	CDS	hscB	Co-chaperone protein HscB
APJFBHNF_01360	CDS	iscA	Iron-binding protein IscA
APJFBHNF_01361	CDS	iscU	Iron-sulfur cluster assembly scaffold protein IscU
APJFBHNF_01362	CDS	iscS	2.8.1.7	Cysteine desulfurase IscS
APJFBHNF_01363	CDS	iscR	HTH-type transcriptional regulator IscR
APJFBHNF_01364	CDS	uvrB	UvrABC system protein B
APJFBHNF_01365	CDS	oprM_2	Outer membrane protein OprM
APJFBHNF_01366	CDS	mdtN_1	Multidrug resistance protein MdtN
APJFBHNF_01367	CDS	rbbA	Ribosome-associated ATPase
APJFBHNF_01368	CDS	yhhJ	Inner membrane transport permease YhhJ
APJFBHNF_01369	CDS	tyrB	2.6.1.57	Aromatic-amino-acid aminotransferase
APJFBHNF_01370	CDS	putative transcriptional regulatory protein
APJFBHNF_01371	CDS	yliI	1.1.5.-	Aldose sugar dehydrogenase YliI
APJFBHNF_01372	CDS	putative signaling protein
APJFBHNF_01373	CDS	hypothetical protein
APJFBHNF_01374	CDS	spmB	Spore maturation protein B
APJFBHNF_01375	CDS	rpiA	5.3.1.6	Ribose-5-phosphate isomerase A
APJFBHNF_01376	CDS	pyrD	1.3.5.2	Dihydroorotate dehydrogenase (quinone)
APJFBHNF_01377	CDS	hypothetical protein
APJFBHNF_01378	CDS	hypothetical protein
APJFBHNF_01379	CDS	hypothetical protein
APJFBHNF_01380	CDS	lhgO	1.1.3.15	L-2-hydroxyglutarate oxidase LhgO
APJFBHNF_01381	CDS	dinG_1	3.6.4.12	putative ATP-dependent helicase DinG
APJFBHNF_01382	CDS	hypothetical protein
APJFBHNF_01383	CDS	zapE	Cell division protein ZapE
APJFBHNF_01384	CDS	lpd	1.8.1.4	Dihydrolipoyl dehydrogenase
APJFBHNF_01385	CDS	sucB	2.3.1.61	Dihydrolipoyllysine-residue succinyltransferase component of 2-oxoglutarate dehydrogenase complex
APJFBHNF_01386	CDS	sucA	1.2.4.2	2-oxoglutarate dehydrogenase E1 component
APJFBHNF_01387	CDS	hypothetical protein
APJFBHNF_01388	CDS	hypothetical protein
APJFBHNF_01389	CDS	yigZ	IMPACT family member YigZ
APJFBHNF_01390	CDS	hypothetical protein
APJFBHNF_01391	CDS	hypothetical protein
APJFBHNF_01392	CDS	cobB	3.5.1.-	NAD-dependent protein deacylase
APJFBHNF_01393	CDS	rlmB_1	2.1.1.185	23S rRNA (guanosine-2'-O-)-methyltransferase RlmB
APJFBHNF_01394	CDS	sstT	Serine/threonine transporter SstT
APJFBHNF_01395	CDS	putative sulfate transporter
APJFBHNF_01396	CDS	dosC_1	2.7.7.65	Diguanylate cyclase DosC
APJFBHNF_01397	CDS	ylxH	Flagellum site-determining protein YlxH
APJFBHNF_01398	CDS	plsY	2.3.1.15	putative glycerol-3-phosphate acyltransferase
APJFBHNF_01399	CDS	ybaK_1	4.2.-.-	Cys-tRNA(Pro)/Cys-tRNA(Cys) deacylase YbaK
APJFBHNF_01400	CDS	gpr	1.1.1.-	L-glyceraldehyde 3-phosphate reductase
APJFBHNF_01401	CDS	iaaA	3.4.19.5	Isoaspartyl peptidase
APJFBHNF_01402	CDS	glnQ_1	Glutamine transport ATP-binding protein GlnQ
APJFBHNF_01403	CDS	yhdY	Inner membrane amino-acid ABC transporter permease protein YhdY
APJFBHNF_01404	CDS	glnP_1	Glutamine transport system permease protein GlnP
APJFBHNF_01405	CDS	yhdW	Putative amino-acid ABC transporter-binding protein YhdW
APJFBHNF_01406	CDS	hexR_1	HTH-type transcriptional regulator HexR
APJFBHNF_01407	CDS	menH_1	4.2.99.20	2-succinyl-6-hydroxy-2,4-cyclohexadiene-1-carboxylate synthase
APJFBHNF_01408	CDS	hypothetical protein
APJFBHNF_01409	CDS	frzE	2.7.13.3	Gliding motility regulatory protein
APJFBHNF_01410	CDS	aer_3	Aerotaxis receptor
APJFBHNF_01411	CDS	hypothetical protein
APJFBHNF_01412	CDS	hypothetical protein
APJFBHNF_01413	CDS	rluE	5.4.99.20	Ribosomal large subunit pseudouridine synthase E
APJFBHNF_01414	CDS	hypothetical protein
APJFBHNF_01415	CDS	4.1.3.17	Putative 4-hydroxy-4-methyl-2-oxoglutarate aldolase
APJFBHNF_01416	CDS	aceA	4.1.3.1	Isocitrate lyase
APJFBHNF_01417	CDS	hypothetical protein
APJFBHNF_01418	CDS	plaP	Low-affinity putrescine importer PlaP
APJFBHNF_01419	CDS	metI	D-methionine transport system permease protein MetI
APJFBHNF_01420	CDS	metN	3.6.3.-	Methionine import ATP-binding protein MetN
APJFBHNF_01421	CDS	hypothetical protein
APJFBHNF_01422	CDS	Cyclic nucleotide-gated potassium channel
APJFBHNF_01423	CDS	hypothetical protein
APJFBHNF_01424	CDS	rnd	3.1.13.5	Ribonuclease D
APJFBHNF_01425	CDS	mdeA	4.4.1.11	L-methionine gamma-lyase
APJFBHNF_01426	CDS	ompW	Outer membrane protein W
APJFBHNF_01427	CDS	glpE	2.8.1.1	Thiosulfate sulfurtransferase GlpE
APJFBHNF_01428	CDS	gcvT	2.1.2.10	Aminomethyltransferase
APJFBHNF_01429	CDS	gcvH	Glycine cleavage system H protein
APJFBHNF_01430	CDS	gcvP	1.4.4.2	Glycine dehydrogenase (decarboxylating)
APJFBHNF_01431	CDS	cckA	Sensor kinase CckA
APJFBHNF_01432	CDS	rluA_1	5.4.99.28	Ribosomal large subunit pseudouridine synthase A
APJFBHNF_01433	CDS	braC_1	Leucine-, isoleucine-, valine-, threonine-, and alanine-binding protein
APJFBHNF_01434	CDS	livH_4	High-affinity branched-chain amino acid transport system permease protein LivH
APJFBHNF_01435	CDS	hypothetical protein
APJFBHNF_01436	CDS	lptB_2	3.6.3.-	Lipopolysaccharide export system ATP-binding protein LptB
APJFBHNF_01437	CDS	livF_4	High-affinity branched-chain amino acid transport ATP-binding protein LivF
APJFBHNF_01438	CDS	dctM_1	C4-dicarboxylate TRAP transporter large permease protein DctM
APJFBHNF_01439	CDS	dctQ	C4-dicarboxylate TRAP transporter small permease protein DctQ
APJFBHNF_01440	CDS	Solute-binding protein
APJFBHNF_01441	CDS	hypothetical protein
APJFBHNF_01442	CDS	hypothetical protein
APJFBHNF_01443	CDS	1.6.5.2	Chromate reductase
APJFBHNF_01444	CDS	bioM	3.6.3.-	Biotin transport ATP-binding protein BioM
APJFBHNF_01445	CDS	bioN	Energy-coupling factor transporter transmembrane protein BioN
APJFBHNF_01446	CDS	teaD	TRAP-T-associated universal stress protein TeaD
APJFBHNF_01447	CDS	lcfB_2	6.2.1.3	Long-chain-fatty-acid--CoA ligase
APJFBHNF_01448	CDS	nth	4.2.99.18	Endonuclease III
APJFBHNF_01449	CDS	citT	Citrate carrier
APJFBHNF_01450	CDS	hypothetical protein
APJFBHNF_01451	CDS	hypothetical protein
APJFBHNF_01452	CDS	hypothetical protein
APJFBHNF_01453	CDS	tctD_2	Transcriptional regulatory protein tctD
APJFBHNF_01454	CDS	qseC_1	2.7.13.3	Sensor protein QseC
APJFBHNF_01455	CDS	ndh	1.6.99.3	NADH dehydrogenase
APJFBHNF_01456	CDS	3.1.2.28	1,4-dihydroxy-2-naphthoyl-CoA hydrolase
APJFBHNF_01457	CDS	hypothetical protein
APJFBHNF_01458	CDS	1.-.-.-	putative oxidoreductase
APJFBHNF_01459	tRNA	tRNA-Asp(gtc)
APJFBHNF_01460	tRNA	tRNA-Glu(ttc)
APJFBHNF_01461	tRNA	tRNA-Ala(ggc)
APJFBHNF_01462	CDS	ydaM_3	2.7.7.65	putative diguanylate cyclase YdaM
APJFBHNF_01463	CDS	dapE_2	3.5.1.18	Succinyl-diaminopimelate desuccinylase
APJFBHNF_01464	CDS	tsr_3	Methyl-accepting chemotaxis protein I
APJFBHNF_01465	CDS	pfs	3.2.2.30	Aminodeoxyfutalosine nucleosidase
APJFBHNF_01466	CDS	fadD_1	6.2.1.3	Long-chain-fatty-acid--CoA ligase
APJFBHNF_01467	CDS	pyrF	4.1.1.23	Orotidine 5'-phosphate decarboxylase
APJFBHNF_01468	CDS	yijE	putative cystine transporter YijE
APJFBHNF_01469	CDS	hypothetical protein
APJFBHNF_01470	CDS	yiaD_2	putative lipoprotein YiaD
APJFBHNF_01471	CDS	mltA	4.2.2.-	Membrane-bound lytic murein transglycosylase A
APJFBHNF_01472	CDS	hypothetical protein
APJFBHNF_01473	CDS	hypothetical protein
APJFBHNF_01474	CDS	fmt	2.1.2.9	Methionyl-tRNA formyltransferase
APJFBHNF_01475	CDS	hypothetical protein
APJFBHNF_01476	CDS	def1	3.5.1.88	Peptide deformylase 1
APJFBHNF_01477	CDS	hypothetical protein
APJFBHNF_01478	CDS	dprA	DNA processing protein DprA
APJFBHNF_01479	CDS	hypothetical protein
APJFBHNF_01480	CDS	hypothetical protein
APJFBHNF_01481	CDS	hypothetical protein
APJFBHNF_01482	CDS	hypothetical protein
APJFBHNF_01483	CDS	hypothetical protein
APJFBHNF_01484	CDS	lrp_3	Leucine-responsive regulatory protein
APJFBHNF_01485	CDS	entS_1	Enterobactin exporter EntS
APJFBHNF_01486	CDS	hypothetical protein
APJFBHNF_01487	CDS	hypothetical protein
APJFBHNF_01488	CDS	hypothetical protein
APJFBHNF_01489	CDS	bepA_4	3.4.-.-	Beta-barrel assembly-enhancing protease
APJFBHNF_01490	CDS	moaC	4.6.1.17	Cyclic pyranopterin monophosphate synthase
APJFBHNF_01491	CDS	pilE	Fimbrial protein
APJFBHNF_01492	CDS	sucD	6.2.1.5	Succinate--CoA ligase [ADP-forming] subunit alpha
APJFBHNF_01493	CDS	sucC	6.2.1.5	Succinate--CoA ligase [ADP-forming] subunit beta
APJFBHNF_01494	CDS	argC_1	1.2.1.38	N-acetyl-gamma-glutamyl-phosphate reductase
APJFBHNF_01495	CDS	hypothetical protein
APJFBHNF_01496	CDS	argC_2	1.2.1.38	N-acetyl-gamma-glutamyl-phosphate reductase
APJFBHNF_01497	CDS	yddG	Aromatic amino acid exporter YddG
APJFBHNF_01498	CDS	recX	Regulatory protein RecX
APJFBHNF_01499	CDS	recA	Protein RecA
APJFBHNF_01500	CDS	slyA_1	Transcriptional regulator SlyA
APJFBHNF_01501	CDS	tctD_3	Transcriptional regulatory protein tctD
APJFBHNF_01502	CDS	qseC_2	2.7.13.3	Sensor protein QseC
APJFBHNF_01503	CDS	gcvA_3	Glycine cleavage system transcriptional activator
APJFBHNF_01504	CDS	hypothetical protein
APJFBHNF_01505	CDS	hypothetical protein
APJFBHNF_01506	CDS	birA	6.3.4.15	Bifunctional ligase/repressor BirA
APJFBHNF_01507	CDS	hypothetical protein
APJFBHNF_01508	CDS	topB	5.99.1.2	DNA topoisomerase 3
APJFBHNF_01509	CDS	iphP	3.1.3.48	Tyrosine-protein phosphatase
APJFBHNF_01510	CDS	hypothetical protein
APJFBHNF_01511	CDS	yghU	1.8.4.-	Disulfide-bond oxidoreductase YghU
APJFBHNF_01512	CDS	1.13.11.24	Putative quercetin 2,3-dioxygenase
APJFBHNF_01513	CDS	slyD_1	5.2.1.8	FKBP-type peptidyl-prolyl cis-trans isomerase SlyD
APJFBHNF_01514	CDS	tar_3	Methyl-accepting chemotaxis protein II
APJFBHNF_01515	CDS	dauA_1	1.4.99.6	FAD-dependent catabolic D-arginine dehydrogenase DauA
APJFBHNF_01516	CDS	hypothetical protein
APJFBHNF_01517	CDS	hypothetical protein
APJFBHNF_01518	CDS	hypothetical protein
APJFBHNF_01519	CDS	rppH_2	3.6.1.-	RNA pyrophosphohydrolase
APJFBHNF_01520	CDS	corC_2	Magnesium and cobalt efflux protein CorC
APJFBHNF_01521	CDS	uppP	3.6.1.27	Undecaprenyl-diphosphatase
APJFBHNF_01522	CDS	dinG_2	3.6.4.12	putative ATP-dependent helicase DinG
APJFBHNF_01523	CDS	gcd	1.1.5.2	Quinoprotein glucose dehydrogenase
APJFBHNF_01524	CDS	Outer membrane porin protein 32
APJFBHNF_01525	CDS	hypothetical protein
APJFBHNF_01526	CDS	hypothetical protein
APJFBHNF_01527	CDS	hypothetical protein
APJFBHNF_01528	CDS	hypothetical protein
APJFBHNF_01529	CDS	rdgC	Recombination-associated protein RdgC
APJFBHNF_01530	CDS	dosC_2	2.7.7.65	Diguanylate cyclase DosC
APJFBHNF_01531	CDS	bktB	2.3.1.16	Beta-ketothiolase BktB
APJFBHNF_01532	CDS	copZ	Copper chaperone CopZ
APJFBHNF_01533	CDS	trg_3	Methyl-accepting chemotaxis protein III
APJFBHNF_01534	CDS	gstB	2.5.1.18	Glutathione S-transferase GST-6.0
APJFBHNF_01535	CDS	mnmG	tRNA uridine 5-carboxymethylaminomethyl modification enzyme MnmG
APJFBHNF_01536	CDS	rsmG	2.1.1.170	Ribosomal RNA small subunit methyltransferase G
APJFBHNF_01537	CDS	soj	3.6.-.-	Sporulation initiation inhibitor protein Soj
APJFBHNF_01538	CDS	hypothetical protein
APJFBHNF_01539	CDS	parB	putative chromosome-partitioning protein ParB
APJFBHNF_01540	CDS	hypothetical protein
APJFBHNF_01541	CDS	nimR	HTH-type transcriptional regulator NimR
APJFBHNF_01542	CDS	fsr	Fosmidomycin resistance protein
APJFBHNF_01543	CDS	mhpD	4.2.1.80	2-keto-4-pentenoate hydratase
APJFBHNF_01544	CDS	gdhA_2	1.4.1.3	Glutamate dehydrogenase
APJFBHNF_01545	CDS	4.1.-.-	Citrate lyase subunit beta-like protein
APJFBHNF_01546	CDS	uctC	2.8.3.19	Acetyl-CoA:oxalate CoA-transferase
APJFBHNF_01547	CDS	1.3.8.10	Cyclohex-1-ene-1-carbonyl-CoA dehydrogenase
APJFBHNF_01548	CDS	meh	4.2.1.153	Mesaconyl-C(4)-CoA hydratase
APJFBHNF_01549	CDS	gltC_3	HTH-type transcriptional regulator GltC
APJFBHNF_01550	CDS	hypothetical protein
APJFBHNF_01551	CDS	1.-.-.-	putative FAD-linked oxidoreductase
APJFBHNF_01552	CDS	alkB	1.14.11.33	Alpha-ketoglutarate-dependent dioxygenase AlkB
APJFBHNF_01553	CDS	metH_1	2.1.1.13	Methionine synthase
APJFBHNF_01554	CDS	hypothetical protein
APJFBHNF_01555	CDS	yhaJ_1	HTH-type transcriptional regulator YhaJ
APJFBHNF_01556	CDS	hypothetical protein
APJFBHNF_01557	CDS	leuO	HTH-type transcriptional regulator LeuO
APJFBHNF_01558	CDS	hypothetical protein
APJFBHNF_01559	CDS	hypothetical protein
APJFBHNF_01560	CDS	rstB	2.7.13.3	Sensor protein RstB
APJFBHNF_01561	CDS	ompR_1	Transcriptional regulatory protein OmpR
APJFBHNF_01562	CDS	hypothetical protein
APJFBHNF_01563	CDS	yicL	putative inner membrane transporter YicL
APJFBHNF_01564	CDS	gloC_2	3.1.2.6	Hydroxyacylglutathione hydrolase GloC
APJFBHNF_01565	CDS	azu	Azurin
APJFBHNF_01566	CDS	C1-hpah	1.5.1.36	p-hydroxyphenylacetate 3-hydroxylase, reductase component
APJFBHNF_01567	CDS	minE	Cell division topological specificity factor
APJFBHNF_01568	CDS	minD	Septum site-determining protein MinD
APJFBHNF_01569	CDS	minC	Septum site-determining protein MinC
APJFBHNF_01570	CDS	acsA_1	6.2.1.1	Acetyl-coenzyme A synthetase
APJFBHNF_01571	CDS	ubiI_2	1.14.13.-	2-octaprenylphenol hydroxylase
APJFBHNF_01572	CDS	rutG	Putative pyrimidine permease RutG
APJFBHNF_01573	CDS	2.8.3.18	Succinyl-CoA:acetate CoA-transferase
APJFBHNF_01574	CDS	tdcB	4.3.1.19	L-threonine ammonia-lyase
APJFBHNF_01575	CDS	recQ	3.6.4.12	ATP-dependent DNA helicase RecQ
APJFBHNF_01576	CDS	3.1.2.-	Putative esterase
APJFBHNF_01577	CDS	5.1.1.13	Aspartate racemase
APJFBHNF_01578	CDS	gltI_2	Glutamate/aspartate import solute-binding protein
APJFBHNF_01579	CDS	dadA1_1	1.4.99.-	D-amino acid dehydrogenase 1
APJFBHNF_01580	CDS	cmpR_2	HTH-type transcriptional activator CmpR
APJFBHNF_01581	CDS	yvqK_2	2.5.1.17	Cob(I)yrinic acid a,c-diamide adenosyltransferase
APJFBHNF_01582	CDS	hypothetical protein
APJFBHNF_01583	CDS	1.-.-.-	putative FAD-linked oxidoreductase
APJFBHNF_01584	CDS	metH_2	2.1.1.13	Methionine synthase
APJFBHNF_01585	CDS	hypothetical protein
APJFBHNF_01586	CDS	hypothetical protein
APJFBHNF_01587	CDS	hypothetical protein
APJFBHNF_01588	CDS	hypothetical protein
APJFBHNF_01589	CDS	argE_2	3.5.1.16	Acetylornithine deacetylase
APJFBHNF_01590	CDS	hypothetical protein
APJFBHNF_01591	CDS	cynR_2	HTH-type transcriptional regulator CynR
APJFBHNF_01592	CDS	cidA_2	Holin-like protein CidA
APJFBHNF_01593	CDS	cidB	Holin-like protein CidB
APJFBHNF_01594	CDS	kduD	1.1.1.127	2-dehydro-3-deoxy-D-gluconate 5-dehydrogenase
APJFBHNF_01595	CDS	hypothetical protein
APJFBHNF_01596	CDS	hypothetical protein
APJFBHNF_01597	CDS	ribN	Riboflavin transporter
APJFBHNF_01598	CDS	hypothetical protein
APJFBHNF_01599	CDS	hypothetical protein
APJFBHNF_01600	CDS	hypothetical protein
APJFBHNF_01601	CDS	fpr	1.18.1.2	Ferredoxin--NADP reductase
APJFBHNF_01602	CDS	braC_2	Leucine-, isoleucine-, valine-, threonine-, and alanine-binding protein
APJFBHNF_01603	CDS	livH_5	High-affinity branched-chain amino acid transport system permease protein LivH
APJFBHNF_01604	CDS	lptB_3	3.6.3.-	Lipopolysaccharide export system ATP-binding protein LptB
APJFBHNF_01605	CDS	livF_5	High-affinity branched-chain amino acid transport ATP-binding protein LivF
APJFBHNF_01606	CDS	yibF	putative GST-like protein YibF
APJFBHNF_01607	CDS	hypothetical protein
APJFBHNF_01608	CDS	gltR	HTH-type transcriptional regulator GltR
APJFBHNF_01609	CDS	comM	Competence protein ComM
APJFBHNF_01610	CDS	glnB_1	Nitrogen regulatory protein P-II
APJFBHNF_01611	CDS	amtB_1	Ammonia channel
APJFBHNF_01612	CDS	1.-.-.-	putative FAD-linked oxidoreductase
APJFBHNF_01613	CDS	hypothetical protein
APJFBHNF_01614	CDS	lutA	Lactate utilization protein A
APJFBHNF_01615	CDS	proQ	RNA chaperone ProQ
APJFBHNF_01616	CDS	gpx1	1.11.1.22	Hydroperoxy fatty acid reductase gpx1
APJFBHNF_01617	CDS	tsr_4	Methyl-accepting chemotaxis protein I
APJFBHNF_01618	CDS	hypothetical protein
APJFBHNF_01619	CDS	hypothetical protein
APJFBHNF_01620	CDS	lplT_1	Lysophospholipid transporter LplT
APJFBHNF_01621	CDS	dadX	5.1.1.1	Alanine racemase, catabolic
APJFBHNF_01622	CDS	radA	3.6.4.-	DNA repair protein RadA
APJFBHNF_01623	CDS	hypothetical protein
APJFBHNF_01624	CDS	hypothetical protein
APJFBHNF_01625	CDS	wbbL	2.4.1.289	N-acetylglucosaminyl-diphospho-decaprenol L-rhamnosyltransferase
APJFBHNF_01626	CDS	sunS	2.4.1.-	SPBc2 prophage-derived glycosyltransferase SunS
APJFBHNF_01627	CDS	hypothetical protein
APJFBHNF_01628	CDS	exoA	3.1.11.2	Exodeoxyribonuclease
APJFBHNF_01629	CDS	pyrE_1	2.4.2.10	Orotate phosphoribosyltransferase
APJFBHNF_01630	CDS	hypothetical protein
APJFBHNF_01631	CDS	hypothetical protein
APJFBHNF_01632	CDS	hypothetical protein
APJFBHNF_01633	CDS	hypothetical protein
APJFBHNF_01634	CDS	speG_2	2.3.1.57	Spermidine N(1)-acetyltransferase
APJFBHNF_01635	CDS	ftsZ_2	Cell division protein FtsZ
APJFBHNF_01636	CDS	pdxY	2.7.1.35	Pyridoxal kinase PdxY
APJFBHNF_01637	CDS	hypothetical protein
APJFBHNF_01638	CDS	hypothetical protein
APJFBHNF_01639	CDS	hypothetical protein
APJFBHNF_01640	CDS	hypothetical protein
APJFBHNF_01641	CDS	rbgA	Ribosome biogenesis GTPase A
APJFBHNF_01642	CDS	hypothetical protein
APJFBHNF_01643	CDS	yxeP_2	3.-.-.-	putative hydrolase YxeP
APJFBHNF_01644	CDS	hypothetical protein
APJFBHNF_01645	CDS	truC	5.4.99.26	tRNA pseudouridine synthase C
APJFBHNF_01646	CDS	hypothetical protein
APJFBHNF_01647	CDS	dapdh	1.4.1.16	Meso-diaminopimelate D-dehydrogenase
APJFBHNF_01648	CDS	hypothetical protein
APJFBHNF_01649	CDS	entS_2	Enterobactin exporter EntS
APJFBHNF_01650	CDS	xthA	3.1.11.2	Exodeoxyribonuclease III
APJFBHNF_01651	CDS	hypothetical protein
APJFBHNF_01652	CDS	hypothetical protein
APJFBHNF_01653	CDS	hypothetical protein
APJFBHNF_01654	CDS	arnE	putative 4-amino-4-deoxy-L-arabinose-phosphoundecaprenol flippase subunit ArnE
APJFBHNF_01655	CDS	2.4.2.45	Decaprenyl-phosphate phosphoribosyltransferase
APJFBHNF_01656	CDS	prpE	3.6.1.17	Bis(5'-nucleosyl)-tetraphosphatase PrpE [asymmetrical]
APJFBHNF_01657	CDS	folA	1.5.1.3	Dihydrofolate reductase
APJFBHNF_01658	CDS	thyA	2.1.1.45	Thymidylate synthase
APJFBHNF_01659	CDS	hypothetical protein
APJFBHNF_01660	CDS	1.-.-.-	putative FAD-linked oxidoreductase
APJFBHNF_01661	CDS	hypothetical protein
APJFBHNF_01662	CDS	hypothetical protein
APJFBHNF_01663	CDS	6.2.1.3	Long-chain-fatty-acid--CoA ligase FadD15
APJFBHNF_01664	CDS	3.1.1.2	Arylesterase
APJFBHNF_01665	CDS	mgl	4.4.1.11	L-methionine gamma-lyase
APJFBHNF_01666	CDS	hypothetical protein
APJFBHNF_01667	CDS	guaB_2	1.1.1.205	Inosine-5'-monophosphate dehydrogenase
APJFBHNF_01668	CDS	mltC_2	4.2.2.-	Membrane-bound lytic murein transglycosylase C
APJFBHNF_01669	CDS	glyA1	2.1.2.1	Serine hydroxymethyltransferase 1
APJFBHNF_01670	CDS	nrdR	Transcriptional repressor NrdR
APJFBHNF_01671	CDS	aroC	4.2.3.5	Chorismate synthase
APJFBHNF_01672	CDS	dosP_1	3.1.4.52	Oxygen sensor protein DosP
APJFBHNF_01673	CDS	hypothetical protein
APJFBHNF_01674	tRNA	tRNA-Leu(cag)
APJFBHNF_01675	tRNA	tRNA-Leu(cag)
APJFBHNF_01676	tRNA	tRNA-Leu(cag)
APJFBHNF_01677	tRNA	tRNA-Leu(cag)
APJFBHNF_01678	tRNA	tRNA-Leu(cag)
APJFBHNF_01679	CDS	rnr	3.1.13.1	Ribonuclease R
APJFBHNF_01680	CDS	nnr	Bifunctional NAD(P)H-hydrate repair enzyme Nnr
APJFBHNF_01681	CDS	dadA1_2	1.4.99.-	D-amino acid dehydrogenase 1
APJFBHNF_01682	CDS	rpsB	30S ribosomal protein S2
APJFBHNF_01683	CDS	tsf	Elongation factor Ts
APJFBHNF_01684	CDS	pyrH	2.7.4.22	Uridylate kinase
APJFBHNF_01685	CDS	frr	Ribosome-recycling factor
APJFBHNF_01686	CDS	uppS	2.5.1.31	Ditrans,polycis-undecaprenyl-diphosphate synthase ((2E,6E)-farnesyl-diphosphate specific)
APJFBHNF_01687	CDS	cdsA	2.7.7.41	Phosphatidate cytidylyltransferase
APJFBHNF_01688	CDS	dxr	1.1.1.267	1-deoxy-D-xylulose 5-phosphate reductoisomerase
APJFBHNF_01689	CDS	rseP	3.4.24.-	Regulator of sigma-E protease RseP
APJFBHNF_01690	CDS	bamA	Outer membrane protein assembly factor BamA
APJFBHNF_01691	CDS	skp	Chaperone protein Skp
APJFBHNF_01692	CDS	lpxD	2.3.1.-	UDP-3-O-acylglucosamine N-acyltransferase
APJFBHNF_01693	CDS	fabZ	4.2.1.59	3-hydroxyacyl-[acyl-carrier-protein] dehydratase FabZ
APJFBHNF_01694	CDS	lpxA	2.3.1.129	Acyl-[acyl-carrier-protein]--UDP-N-acetylglucosamine O-acyltransferase
APJFBHNF_01695	CDS	lpxB	2.4.1.182	Lipid-A-disaccharide synthase
APJFBHNF_01696	CDS	rnhB	3.1.26.4	Ribonuclease HII
APJFBHNF_01697	CDS	rlmB_2	2.1.1.185	23S rRNA (guanosine-2'-O-)-methyltransferase RlmB
APJFBHNF_01698	CDS	carA	6.3.5.5	Carbamoyl-phosphate synthase small chain
APJFBHNF_01699	CDS	carB	6.3.5.5	Carbamoyl-phosphate synthase large chain
APJFBHNF_01700	CDS	greA	Transcription elongation factor GreA
APJFBHNF_01701	CDS	hypothetical protein
APJFBHNF_01702	CDS	Outer membrane porin protein 32
APJFBHNF_01703	CDS	thiE	2.5.1.3	Thiamine-phosphate synthase
APJFBHNF_01704	CDS	thiG	2.8.1.10	Thiazole synthase
APJFBHNF_01705	CDS	hypothetical protein
APJFBHNF_01706	CDS	mnmC_2	1.5.-.-	tRNA 5-methylaminomethyl-2-thiouridine biosynthesis bifunctional protein MnmC
APJFBHNF_01707	CDS	thiD_2	2.7.1.49	Hydroxymethylpyrimidine/phosphomethylpyrimidine kinase
APJFBHNF_01708	CDS	hypothetical protein
APJFBHNF_01709	CDS	hypothetical protein
APJFBHNF_01710	CDS	egtE	4.4.-.-	putative hercynylcysteine sulfoxide lyase
APJFBHNF_01711	CDS	hypothetical protein
APJFBHNF_01712	CDS	glxR_2	CRP-like cAMP-activated global transcriptional regulator
APJFBHNF_01713	CDS	2.7.1.-	Putative aminoglycoside phosphotransferase
APJFBHNF_01714	CDS	bbsG	1.3.8.3	(R)-benzylsuccinyl-CoA dehydrogenase
APJFBHNF_01715	CDS	5.2.1.8	putative parvulin-type peptidyl-prolyl cis-trans isomerase
APJFBHNF_01716	CDS	bolA	DNA-binding transcriptional regulator BolA
APJFBHNF_01717	CDS	yciB	putative intracellular septation protein A
APJFBHNF_01718	CDS	msrB	1.8.4.12	Peptide methionine sulfoxide reductase MsrB
APJFBHNF_01719	CDS	hypothetical protein
APJFBHNF_01720	CDS	dmdB	6.2.1.44	3-methylmercaptopropionyl-CoA ligase
APJFBHNF_01721	CDS	braC_3	Leucine-, isoleucine-, valine-, threonine-, and alanine-binding protein
APJFBHNF_01722	CDS	livH_6	High-affinity branched-chain amino acid transport system permease protein LivH
APJFBHNF_01723	CDS	hypothetical protein
APJFBHNF_01724	CDS	rbsA_1	3.6.3.17	Ribose import ATP-binding protein RbsA
APJFBHNF_01725	CDS	livF_6	High-affinity branched-chain amino acid transport ATP-binding protein LivF
APJFBHNF_01726	CDS	tsdA	1.8.2.2	Thiosulfate dehydrogenase
APJFBHNF_01727	CDS	braC_4	Leucine-, isoleucine-, valine-, threonine-, and alanine-binding protein
APJFBHNF_01728	CDS	fadB	Fatty acid oxidation complex subunit alpha
APJFBHNF_01729	CDS	fadA_1	2.3.1.16	3-ketoacyl-CoA thiolase
APJFBHNF_01730	CDS	dmdC_2	1.3.8.-	3-methylmercaptopropionyl-CoA dehydrogenase
APJFBHNF_01731	CDS	nsrR	HTH-type transcriptional repressor NsrR
APJFBHNF_01732	CDS	hypothetical protein
APJFBHNF_01733	CDS	hypothetical protein
APJFBHNF_01734	CDS	napA	1.7.99.4	Periplasmic nitrate reductase
APJFBHNF_01735	CDS	napB	Periplasmic nitrate reductase, electron transfer subunit
APJFBHNF_01736	CDS	napC	Cytochrome c-type protein NapC
APJFBHNF_01737	CDS	ccmA	3.6.3.41	Cytochrome c biogenesis ATP-binding export protein CcmA
APJFBHNF_01738	CDS	ccmB	Heme exporter protein B
APJFBHNF_01739	CDS	ccmC	Heme exporter protein C
APJFBHNF_01740	CDS	hypothetical protein
APJFBHNF_01741	CDS	ccmE	Cytochrome c-type biogenesis protein CcmE
APJFBHNF_01742	CDS	ccmF	Cytochrome c-type biogenesis protein CcmF
APJFBHNF_01743	CDS	dsbE	Thiol:disulfide interchange protein DsbE
APJFBHNF_01744	CDS	ccmH	Cytochrome c-type biogenesis protein CcmH
APJFBHNF_01745	CDS	nrfG	Formate-dependent nitrite reductase complex subunit NrfG
APJFBHNF_01746	CDS	slyA_2	Transcriptional regulator SlyA
APJFBHNF_01747	CDS	ribZ_2	Riboflavin transporter RibZ
APJFBHNF_01748	CDS	bcr_3	Bicyclomycin resistance protein
APJFBHNF_01749	CDS	hypothetical protein
APJFBHNF_01750	CDS	hypothetical protein
APJFBHNF_01751	CDS	bioY	Biotin transporter BioY
APJFBHNF_01752	CDS	nlhH_2	3.1.1.1	Carboxylesterase NlhH
APJFBHNF_01753	CDS	trg_4	Methyl-accepting chemotaxis protein III
APJFBHNF_01754	CDS	rlmI	2.1.1.191	Ribosomal RNA large subunit methyltransferase I
APJFBHNF_01755	CDS	pyrE_2	2.4.2.10	Orotate phosphoribosyltransferase
APJFBHNF_01756	CDS	Purine-binding protein
APJFBHNF_01757	CDS	hypothetical protein
APJFBHNF_01758	CDS	hypothetical protein
APJFBHNF_01759	CDS	murB	1.3.1.98	UDP-N-acetylenolpyruvoylglucosamine reductase
APJFBHNF_01760	CDS	hypothetical protein
APJFBHNF_01761	CDS	hisP	Histidine transport ATP-binding protein HisP
APJFBHNF_01762	CDS	hisM	Histidine transport system permease protein HisM
APJFBHNF_01763	CDS	hisQ	Histidine transport system permease protein HisQ
APJFBHNF_01764	CDS	hisJ	Histidine-binding periplasmic protein
APJFBHNF_01765	CDS	hypothetical protein
APJFBHNF_01766	CDS	hypothetical protein
APJFBHNF_01767	CDS	Cytochrome c-552
APJFBHNF_01768	CDS	hypothetical protein
APJFBHNF_01769	CDS	ilvD	4.2.1.9	Dihydroxy-acid dehydratase
APJFBHNF_01770	CDS	hypothetical protein
APJFBHNF_01771	CDS	bfr_2	1.16.3.1	Bacterioferritin
APJFBHNF_01772	CDS	lgt	2.4.99.-	Prolipoprotein diacylglyceryl transferase
APJFBHNF_01773	CDS	hypothetical protein
APJFBHNF_01774	CDS	paaF_1	4.2.1.17	2,3-dehydroadipyl-CoA hydratase
APJFBHNF_01775	CDS	Universal stress protein/MSMEI_3859
APJFBHNF_01776	CDS	copA_1	3.6.3.54	putative copper-importing P-type ATPase A
APJFBHNF_01777	CDS	ccoN1	1.9.3.1	Cbb3-type cytochrome c oxidase subunit CcoN1
APJFBHNF_01778	CDS	hypothetical protein
APJFBHNF_01779	CDS	hypothetical protein
APJFBHNF_01780	CDS	ccoP	Cbb3-type cytochrome c oxidase subunit CcoP
APJFBHNF_01781	CDS	hypothetical protein
APJFBHNF_01782	CDS	hypothetical protein
APJFBHNF_01783	CDS	fnr_1	Anaerobic regulatory protein
APJFBHNF_01784	CDS	hemN_2	1.3.98.3	Oxygen-independent coproporphyrinogen III oxidase
APJFBHNF_01785	CDS	hypothetical protein
APJFBHNF_01786	CDS	zapA	Cell division protein ZapA
APJFBHNF_01787	CDS	hypothetical protein
APJFBHNF_01788	CDS	cobP	2.7.1.156	Bifunctional adenosylcobalamin biosynthesis protein CobP
APJFBHNF_01789	CDS	hmuT_1	Hemin-binding periplasmic protein HmuT
APJFBHNF_01790	CDS	hmuU_1	Hemin transport system permease protein HmuU
APJFBHNF_01791	CDS	fepC	Ferric enterobactin transport ATP-binding protein FepC
APJFBHNF_01792	CDS	btuR	2.5.1.17	Cob(I)yrinic acid a,c-diamide adenosyltransferase
APJFBHNF_01793	CDS	bluB	1.13.11.79	5,6-dimethylbenzimidazole synthase
APJFBHNF_01794	CDS	cobD	Cobalamin biosynthesis protein CobD
APJFBHNF_01795	CDS	hisC	2.6.1.9	Histidinol-phosphate aminotransferase
APJFBHNF_01796	CDS	cobQ	Cobyric acid synthase
APJFBHNF_01797	CDS	hypothetical protein
APJFBHNF_01798	CDS	cobT	2.4.2.21	Nicotinate-nucleotide--dimethylbenzimidazole phosphoribosyltransferase
APJFBHNF_01799	CDS	pncB2_1	6.3.4.21	Nicotinate phosphoribosyltransferase 2
APJFBHNF_01800	CDS	hypothetical protein
APJFBHNF_01801	CDS	ghrB	1.1.1.79	Glyoxylate/hydroxypyruvate reductase B
APJFBHNF_01802	CDS	hypothetical protein
APJFBHNF_01803	CDS	hypothetical protein
APJFBHNF_01804	CDS	hypothetical protein
APJFBHNF_01805	CDS	crcB	Putative fluoride ion transporter CrcB
APJFBHNF_01806	CDS	mnhG1	Na(+)/H(+) antiporter subunit G1
APJFBHNF_01807	CDS	mrpF	Na(+)/H(+) antiporter subunit F
APJFBHNF_01808	CDS	mnhE1	Na(+)/H(+) antiporter subunit E1
APJFBHNF_01809	CDS	mrpD	Na(+)/H(+) antiporter subunit D
APJFBHNF_01810	CDS	mnhC1	Na(+)/H(+) antiporter subunit C1
APJFBHNF_01811	CDS	mrpA	Na(+)/H(+) antiporter subunit A
APJFBHNF_01812	CDS	hypothetical protein
APJFBHNF_01813	CDS	hypothetical protein
APJFBHNF_01814	CDS	hypothetical protein
APJFBHNF_01815	CDS	psd	4.1.1.65	Phosphatidylserine decarboxylase proenzyme
APJFBHNF_01816	CDS	guaB_3	1.1.1.205	Inosine-5'-monophosphate dehydrogenase
APJFBHNF_01817	CDS	infA_2	Translation initiation factor IF-1
APJFBHNF_01818	tRNA	tRNA-Pro(tgg)
APJFBHNF_01819	tRNA	tRNA-Pro(tgg)
APJFBHNF_01820	CDS	rcsB_1	Transcriptional regulatory protein RcsB
APJFBHNF_01821	CDS	rcsC_1	2.7.13.3	Sensor histidine kinase RcsC
APJFBHNF_01822	CDS	hypothetical protein
APJFBHNF_01823	CDS	gatB	6.3.5.-	Aspartyl/glutamyl-tRNA(Asn/Gln) amidotransferase subunit B
APJFBHNF_01824	CDS	gatA_2	6.3.5.7	Glutamyl-tRNA(Gln) amidotransferase subunit A
APJFBHNF_01825	CDS	gatC	6.3.5.-	Glutamyl-tRNA(Gln) amidotransferase subunit C
APJFBHNF_01826	CDS	mreB	Rod shape-determining protein MreB
APJFBHNF_01827	CDS	mreC	Cell shape-determining protein MreC
APJFBHNF_01828	CDS	hypothetical protein
APJFBHNF_01829	CDS	mrdA	3.4.16.4	Peptidoglycan D,D-transpeptidase MrdA
APJFBHNF_01830	CDS	hypothetical protein
APJFBHNF_01831	CDS	glnQ_2	Glutamine transport ATP-binding protein GlnQ
APJFBHNF_01832	CDS	glnP_2	Glutamine transport system permease protein GlnP
APJFBHNF_01833	CDS	fliY_2	L-cystine-binding protein FliY
APJFBHNF_01834	CDS	hypothetical protein
APJFBHNF_01835	CDS	amtB_2	Ammonia channel
APJFBHNF_01836	CDS	hypothetical protein
APJFBHNF_01837	CDS	hypothetical protein
APJFBHNF_01838	CDS	alkJ_2	1.1.99.-	Alcohol dehydrogenase [acceptor]
APJFBHNF_01839	CDS	mlaE_2	putative phospholipid ABC transporter permease protein MlaE
APJFBHNF_01840	CDS	mlaF_2	3.6.3.-	putative phospholipid import ATP-binding protein MlaF
APJFBHNF_01841	CDS	hypothetical protein
APJFBHNF_01842	CDS	hypothetical protein
APJFBHNF_01843	CDS	Bacteriohemerythrin
APJFBHNF_01844	CDS	hypothetical protein
APJFBHNF_01845	CDS	clcD	3.1.1.45	Carboxymethylenebutenolidase
APJFBHNF_01846	CDS	corA_1	Cobalt/magnesium transport protein CorA
APJFBHNF_01847	CDS	hemB	4.2.1.24	Delta-aminolevulinic acid dehydratase
APJFBHNF_01848	CDS	hypothetical protein
APJFBHNF_01849	CDS	hypothetical protein
APJFBHNF_01850	CDS	fdx4	Ferredoxin, 2Fe-2S
APJFBHNF_01851	CDS	hypothetical protein
APJFBHNF_01852	CDS	dacC	3.4.16.4	D-alanyl-D-alanine carboxypeptidase DacC
APJFBHNF_01853	CDS	rpsL	30S ribosomal protein S12
APJFBHNF_01854	CDS	rpsG	30S ribosomal protein S7
APJFBHNF_01855	CDS	fusA	Elongation factor G
APJFBHNF_01856	CDS	tufA_1	Elongation factor Tu
APJFBHNF_01857	CDS	rpsJ	30S ribosomal protein S10
APJFBHNF_01858	CDS	rplC	50S ribosomal protein L3
APJFBHNF_01859	CDS	rplD	50S ribosomal protein L4
APJFBHNF_01860	CDS	rplW	50S ribosomal protein L23
APJFBHNF_01861	CDS	rplB	50S ribosomal protein L2
APJFBHNF_01862	CDS	rpsS	30S ribosomal protein S19
APJFBHNF_01863	CDS	rplV	50S ribosomal protein L22
APJFBHNF_01864	CDS	rpsC	30S ribosomal protein S3
APJFBHNF_01865	CDS	rplP	50S ribosomal protein L16
APJFBHNF_01866	CDS	rpmC	50S ribosomal protein L29
APJFBHNF_01867	CDS	rpsQ	30S ribosomal protein S17
APJFBHNF_01868	CDS	1.11.1.15	Putative peroxiredoxin
APJFBHNF_01869	CDS	hypothetical protein
APJFBHNF_01870	CDS	fliC_1	A-type flagellin
APJFBHNF_01871	CDS	hypothetical protein
APJFBHNF_01872	CDS	hypothetical protein
APJFBHNF_01873	CDS	Cytochrome c'
APJFBHNF_01874	CDS	resA_2	Thiol-disulfide oxidoreductase ResA
APJFBHNF_01875	CDS	hypothetical protein
APJFBHNF_01876	CDS	hypothetical protein
APJFBHNF_01877	CDS	crh	HPr-like protein Crh
APJFBHNF_01878	CDS	ptsI	2.7.3.9	Phosphoenolpyruvate-protein phosphotransferase
APJFBHNF_01879	CDS	lipA	2.8.1.8	Lipoyl synthase
APJFBHNF_01880	CDS	lipB	2.3.1.181	Octanoyltransferase
APJFBHNF_01881	CDS	hypothetical protein
APJFBHNF_01882	CDS	hypothetical protein
APJFBHNF_01883	CDS	atpB	ATP synthase subunit a
APJFBHNF_01884	CDS	atpE	ATP synthase subunit c
APJFBHNF_01885	CDS	atpF	ATP synthase subunit b
APJFBHNF_01886	CDS	atpH	ATP synthase subunit delta
APJFBHNF_01887	CDS	atpA	3.6.3.14	ATP synthase subunit alpha
APJFBHNF_01888	CDS	atpG	ATP synthase gamma chain
APJFBHNF_01889	CDS	atpD1	3.6.3.14	ATP synthase subunit beta 1
APJFBHNF_01890	CDS	atpC	ATP synthase epsilon chain
APJFBHNF_01891	CDS	hypothetical protein
APJFBHNF_01892	CDS	hypothetical protein
APJFBHNF_01893	CDS	hypothetical protein
APJFBHNF_01894	CDS	hypothetical protein
APJFBHNF_01895	CDS	Cytochrome c-555
APJFBHNF_01896	CDS	oprM_3	Outer membrane protein OprM
APJFBHNF_01897	CDS	acrF	Multidrug export protein AcrF
APJFBHNF_01898	CDS	mexA_2	Multidrug resistance protein MexA
APJFBHNF_01899	CDS	acrR	HTH-type transcriptional regulator AcrR
APJFBHNF_01900	tRNA	tRNA-Arg(ccg)
APJFBHNF_01901	tRNA	tRNA-Tyr(gta)
APJFBHNF_01902	tRNA	tRNA-Gly(tcc)
APJFBHNF_01903	tRNA	tRNA-Thr(ggt)
APJFBHNF_01904	CDS	tufA_2	Elongation factor Tu
APJFBHNF_01905	tRNA	tRNA-Trp(cca)
APJFBHNF_01906	CDS	secE	Protein translocase subunit SecE
APJFBHNF_01907	CDS	nusG	Transcription termination/antitermination protein NusG
APJFBHNF_01908	CDS	rplK	50S ribosomal protein L11
APJFBHNF_01909	CDS	rplA	50S ribosomal protein L1
APJFBHNF_01910	CDS	rplJ	50S ribosomal protein L10
APJFBHNF_01911	CDS	rplL	50S ribosomal protein L7/L12
APJFBHNF_01912	CDS	rpoB	2.7.7.6	DNA-directed RNA polymerase subunit beta
APJFBHNF_01913	CDS	rpoC	2.7.7.6	DNA-directed RNA polymerase subunit beta'
APJFBHNF_01914	CDS	hypothetical protein
APJFBHNF_01915	CDS	rsmB_2	2.1.1.176	Ribosomal RNA small subunit methyltransferase B
APJFBHNF_01916	CDS	hypothetical protein
APJFBHNF_01917	CDS	kinB	2.7.13.3	Alginate biosynthesis sensor protein KinB
APJFBHNF_01918	CDS	zraR_2	Transcriptional regulatory protein ZraR
APJFBHNF_01919	tRNA	tRNA-Phe(gaa)
APJFBHNF_01920	CDS	hypothetical protein
APJFBHNF_01921	CDS	hypothetical protein
APJFBHNF_01922	CDS	traC_2	2.7.7.-	DNA primase TraC
APJFBHNF_01923	CDS	hypothetical protein
APJFBHNF_01924	CDS	hypothetical protein
APJFBHNF_01925	CDS	hypothetical protein
APJFBHNF_01926	CDS	hypothetical protein
APJFBHNF_01927	CDS	hypothetical protein
APJFBHNF_01928	CDS	hypothetical protein
APJFBHNF_01929	CDS	intA_1	Prophage integrase IntA
APJFBHNF_01930	CDS	recC	3.1.11.5	RecBCD enzyme subunit RecC
APJFBHNF_01931	CDS	recB	3.1.11.5	RecBCD enzyme subunit RecB
APJFBHNF_01932	CDS	recD	3.1.11.5	RecBCD enzyme subunit RecD
APJFBHNF_01933	CDS	hypothetical protein
APJFBHNF_01934	CDS	hypothetical protein
APJFBHNF_01935	CDS	hypothetical protein
APJFBHNF_01936	CDS	lplT_2	Lysophospholipid transporter LplT
APJFBHNF_01937	CDS	hypothetical protein
APJFBHNF_01938	CDS	gltS_2	Sodium/glutamate symporter
APJFBHNF_01939	CDS	hemE	4.1.1.37	Uroporphyrinogen decarboxylase
APJFBHNF_01940	CDS	priA	3.6.4.-	Primosomal protein N'
APJFBHNF_01941	CDS	3.5.1.-	Carbohydrate deacetylase
APJFBHNF_01942	CDS	hypothetical protein
APJFBHNF_01943	CDS	2.4.-.-	putative glycosyltransferase
APJFBHNF_01944	CDS	hypothetical protein
APJFBHNF_01945	CDS	hypothetical protein
APJFBHNF_01946	CDS	rep_1	3.6.4.12	ATP-dependent DNA helicase Rep
APJFBHNF_01947	CDS	3.1.1.32	Putative phospholipase A1
APJFBHNF_01948	CDS	hypothetical protein
APJFBHNF_01949	CDS	Putative universal stress protein
APJFBHNF_01950	CDS	tgt	2.4.2.29	Queuine tRNA-ribosyltransferase
APJFBHNF_01951	CDS	dsbD	1.8.1.8	Thiol:disulfide interchange protein DsbD
APJFBHNF_01952	CDS	mepA	Multidrug export protein MepA
APJFBHNF_01953	CDS	mftE	3.5.-.-	Putative mycofactocin system creatinine amidohydrolase family protein MftE
APJFBHNF_01954	CDS	hypothetical protein
APJFBHNF_01955	CDS	gpmA_2	5.4.2.11	2,3-bisphosphoglycerate-dependent phosphoglycerate mutase
APJFBHNF_01956	CDS	hypothetical protein
APJFBHNF_01957	CDS	ccp_2	1.11.1.5	Cytochrome c551 peroxidase
APJFBHNF_01958	CDS	hypothetical protein
APJFBHNF_01959	CDS	hypothetical protein
APJFBHNF_01960	CDS	hypothetical protein
APJFBHNF_01961	CDS	irpA	Iron-regulated protein A
APJFBHNF_01962	CDS	phzF	5.3.3.17	Trans-2,3-dihydro-3-hydroxyanthranilate isomerase
APJFBHNF_01963	CDS	lysN_2	2.6.1.39	2-aminoadipate transaminase
APJFBHNF_01964	CDS	eamB_2	Cysteine/O-acetylserine efflux protein
APJFBHNF_01965	CDS	hypothetical protein
APJFBHNF_01966	CDS	flgL	Flagellar hook-associated protein 3
APJFBHNF_01967	CDS	flgK	Flagellar hook-associated protein 1
APJFBHNF_01968	CDS	flgJ	3.2.1.-	Peptidoglycan hydrolase FlgJ
APJFBHNF_01969	CDS	flgI	Flagellar P-ring protein
APJFBHNF_01970	CDS	flgH	Flagellar L-ring protein
APJFBHNF_01971	CDS	flgG	Flagellar basal-body rod protein FlgG
APJFBHNF_01972	CDS	flgF	Flagellar basal-body rod protein FlgF
APJFBHNF_01973	CDS	flgE	Flagellar hook protein FlgE
APJFBHNF_01974	CDS	flgD	Basal-body rod modification protein FlgD
APJFBHNF_01975	CDS	flgC	Flagellar basal-body rod protein FlgC
APJFBHNF_01976	CDS	flgB	Flagellar basal body rod protein FlgB
APJFBHNF_01977	CDS	flgA	Flagella basal body P-ring formation protein FlgA
APJFBHNF_01978	CDS	flgM	Negative regulator of flagellin synthesis
APJFBHNF_01979	CDS	hypothetical protein
APJFBHNF_01980	CDS	fliA	RNA polymerase sigma factor FliA
APJFBHNF_01981	CDS	hypothetical protein
APJFBHNF_01982	CDS	flhF	Flagellar biosynthesis protein FlhF
APJFBHNF_01983	CDS	flhA	Flagellar biosynthesis protein FlhA
APJFBHNF_01984	CDS	flhB	Flagellar biosynthetic protein FlhB
APJFBHNF_01985	CDS	hypothetical protein
APJFBHNF_01986	CDS	cheY_1	Chemotaxis protein CheY
APJFBHNF_01987	CDS	motB	Motility protein B
APJFBHNF_01988	CDS	motA	Motility protein A
APJFBHNF_01989	CDS	flaD_1	Flagellin D
APJFBHNF_01990	CDS	hypothetical protein
APJFBHNF_01991	CDS	flaD_2	Flagellin D
APJFBHNF_01992	CDS	fliC_2	A-type flagellin
APJFBHNF_01993	CDS	flaD_3	Flagellin D
APJFBHNF_01994	CDS	flaD_4	Flagellin D
APJFBHNF_01995	CDS	hypothetical protein
APJFBHNF_01996	CDS	hypothetical protein
APJFBHNF_01997	CDS	hypothetical protein
APJFBHNF_01998	CDS	repA_1	Regulatory protein RepA
APJFBHNF_01999	CDS	hypothetical protein
[truncated: 1,314 more rows]

## Sheet: NG14
locus_tag	ftype	gene	EC_number	product
LNPJMAHO_00001	CDS	trg_1	Methyl-accepting chemotaxis protein III
LNPJMAHO_00002	CDS	gshA	6.3.2.2	Glutamate--cysteine ligase
LNPJMAHO_00003	CDS	1.1.1.-	Putative short-chain type dehydrogenase/reductase
LNPJMAHO_00004	CDS	Ferredoxin
LNPJMAHO_00005	CDS	ribBA	Riboflavin biosynthesis protein RibBA
LNPJMAHO_00006	CDS	ribH	2.5.1.78	6,7-dimethyl-8-ribityllumazine synthase
LNPJMAHO_00007	CDS	nusB	N utilization substance protein B
LNPJMAHO_00008	CDS	patA	2.6.1.-	Putative N-acetyl-LL-diaminopimelate aminotransferase
LNPJMAHO_00009	CDS	ybgC	3.1.2.-	Acyl-CoA thioesterase YbgC
LNPJMAHO_00010	CDS	exbB_1	Biopolymer transport protein ExbB
LNPJMAHO_00011	CDS	exbD_1	Biopolymer transport protein ExbD
LNPJMAHO_00012	CDS	rne_1	3.1.26.12	Ribonuclease E
LNPJMAHO_00013	CDS	yhbU	3.4.-.-	putative protease YhbU
LNPJMAHO_00014	CDS	hypothetical protein
LNPJMAHO_00015	CDS	hypothetical protein
LNPJMAHO_00016	CDS	hypothetical protein
LNPJMAHO_00017	CDS	acnB	4.2.1.3	Aconitate hydratase B
LNPJMAHO_00018	CDS	hypothetical protein
LNPJMAHO_00019	CDS	mcl1	4.1.3.24	L-malyl-CoA/beta-methylmalyl-CoA lyase
LNPJMAHO_00020	CDS	mdh	1.1.1.37	Malate dehydrogenase
LNPJMAHO_00021	CDS	mngR	Mannosyl-D-glycerate transport/metabolism system repressor MngR
LNPJMAHO_00022	CDS	sdhC	Succinate dehydrogenase cytochrome b556 subunit
LNPJMAHO_00023	CDS	sdhD	Succinate dehydrogenase hydrophobic membrane anchor subunit
LNPJMAHO_00024	CDS	sdhA	1.3.5.1	Succinate dehydrogenase flavoprotein subunit
LNPJMAHO_00025	CDS	sdhB	1.3.5.1	Succinate dehydrogenase iron-sulfur subunit
LNPJMAHO_00026	CDS	hypothetical protein
LNPJMAHO_00027	CDS	gltA_1	2.3.3.16	Citrate synthase
LNPJMAHO_00028	CDS	map_1	3.4.11.18	Methionine aminopeptidase
LNPJMAHO_00029	CDS	emrE	Multidrug transporter EmrE
LNPJMAHO_00030	CDS	hypothetical protein
LNPJMAHO_00031	CDS	nfnB	1.-.-.-	Nitroreductase NfnB
LNPJMAHO_00032	CDS	cysE	2.3.1.30	Serine acetyltransferase
LNPJMAHO_00033	CDS	trmJ	2.1.1.200	tRNA (cytidine/uridine-2'-O-)-methyltransferase TrmJ
LNPJMAHO_00034	CDS	suhB	3.1.3.25	Inositol-1-monophosphatase
LNPJMAHO_00035	CDS	cbpA	Curved DNA-binding protein
LNPJMAHO_00036	CDS	cbpM	Chaperone modulatory protein CbpM
LNPJMAHO_00037	CDS	bluF	Blue light- and temperature-regulated antirepressor BluF
LNPJMAHO_00038	CDS	mutS	DNA mismatch repair protein MutS
LNPJMAHO_00039	CDS	hypothetical protein
LNPJMAHO_00040	CDS	rcsB_1	Transcriptional regulatory protein RcsB
LNPJMAHO_00041	CDS	rcsC_1	2.7.13.3	Sensor histidine kinase RcsC
LNPJMAHO_00042	CDS	hypothetical protein
LNPJMAHO_00043	CDS	rcsC_2	2.7.13.3	Sensor histidine kinase RcsC
LNPJMAHO_00044	CDS	hypothetical protein
LNPJMAHO_00045	CDS	hypothetical protein
LNPJMAHO_00046	CDS	smf-1_1	Major fimbrial subunit SMF-1
LNPJMAHO_00047	tRNA	tRNA-Gly(ccc)
LNPJMAHO_00048	CDS	yfkJ	3.1.3.48	Low molecular weight protein-tyrosine-phosphatase YfkJ
LNPJMAHO_00049	CDS	hypothetical protein
LNPJMAHO_00050	CDS	dctM_1	C4-dicarboxylate TRAP transporter large permease protein DctM
LNPJMAHO_00051	CDS	nhaA	Na(+)/H(+) antiporter NhaA
LNPJMAHO_00052	CDS	macB_1	3.6.3.-	Macrolide export ATP-binding/permease protein MacB
LNPJMAHO_00053	CDS	yknY	3.6.3.-	putative ABC transporter ATP-binding protein YknY
LNPJMAHO_00054	CDS	macA_1	Macrolide export protein MacA
LNPJMAHO_00055	CDS	cusC	Cation efflux system protein CusC
LNPJMAHO_00056	CDS	tsaD	2.3.1.234	tRNA N6-adenosine threonylcarbamoyltransferase
LNPJMAHO_00057	CDS	hypothetical protein
LNPJMAHO_00058	CDS	trpD2	2.4.2.18	Anthranilate phosphoribosyltransferase 2
LNPJMAHO_00059	CDS	sumT_1	2.1.1.107	Uroporphyrinogen-III C-methyltransferase
LNPJMAHO_00060	CDS	hypothetical protein
LNPJMAHO_00061	CDS	hypothetical protein
LNPJMAHO_00062	CDS	hypothetical protein
LNPJMAHO_00063	CDS	cusS_1	2.7.13.3	Sensor kinase CusS
LNPJMAHO_00064	CDS	copR	Transcriptional activator protein CopR
LNPJMAHO_00065	CDS	hypothetical protein
LNPJMAHO_00066	CDS	copA_1	Copper resistance protein A
LNPJMAHO_00067	CDS	hypothetical protein
LNPJMAHO_00068	CDS	cusF	Cation efflux system protein CusF
LNPJMAHO_00069	CDS	hypothetical protein
LNPJMAHO_00070	CDS	hypothetical protein
LNPJMAHO_00071	CDS	hypothetical protein
LNPJMAHO_00072	CDS	hypothetical protein
LNPJMAHO_00073	CDS	hmp	1.14.12.17	Flavohemoprotein
LNPJMAHO_00074	CDS	norR2	Nitric oxide reductase transcription regulator NorR2
LNPJMAHO_00075	CDS	hypothetical protein
LNPJMAHO_00076	CDS	hypothetical protein
LNPJMAHO_00077	CDS	acr3	Arsenical-resistance protein Acr3
LNPJMAHO_00078	CDS	arsH	1.-.-.-	NADPH-dependent FMN reductase ArsH
LNPJMAHO_00079	CDS	hypothetical protein
LNPJMAHO_00080	CDS	hypothetical protein
LNPJMAHO_00081	CDS	3.1.2.-	putative acyl-CoA thioester hydrolase
LNPJMAHO_00082	CDS	rpsU	30S ribosomal protein S21
LNPJMAHO_00083	CDS	hypothetical protein
LNPJMAHO_00084	CDS	dmlR_1	HTH-type transcriptional regulator DmlR
LNPJMAHO_00085	CDS	dmlA	1.1.1.83	D-malate dehydrogenase [decarboxylating]
LNPJMAHO_00086	CDS	smtB_1	2.8.3.22	Succinyl-CoA--L-malate CoA-transferase beta subunit
LNPJMAHO_00087	CDS	hypothetical protein
LNPJMAHO_00088	CDS	fbp_1	5.2.1.8	FK506-binding protein
LNPJMAHO_00089	CDS	hypothetical protein
LNPJMAHO_00090	CDS	actP_1	Cation/acetate symporter ActP
LNPJMAHO_00091	CDS	hypothetical protein
LNPJMAHO_00092	CDS	ppsA	2.7.9.2	Phosphoenolpyruvate synthase
LNPJMAHO_00093	CDS	ppsR_1	2.7.11.33	Phosphoenolpyruvate synthase regulatory protein
LNPJMAHO_00094	CDS	hmuV	3.6.3.-	Hemin import ATP-binding protein HmuV
LNPJMAHO_00095	CDS	hmuU_1	Hemin transport system permease protein HmuU
LNPJMAHO_00096	CDS	hmuT_1	Hemin-binding periplasmic protein HmuT
LNPJMAHO_00097	CDS	hemS	Hemin transport protein HemS
LNPJMAHO_00098	CDS	putative hemoglobin and hemoglobin-haptoglobin-binding protein 2
LNPJMAHO_00099	CDS	sotB	Sugar efflux transporter B
LNPJMAHO_00100	CDS	hypothetical protein
LNPJMAHO_00101	CDS	hypothetical protein
LNPJMAHO_00102	CDS	3 beta-hydroxysteroid dehydrogenase/Delta 5-->4-isomerase
LNPJMAHO_00103	CDS	dmlR_2	HTH-type transcriptional regulator DmlR
LNPJMAHO_00104	CDS	hypothetical protein
LNPJMAHO_00105	CDS	hypothetical protein
LNPJMAHO_00106	CDS	hypothetical protein
LNPJMAHO_00107	CDS	ascD	1.17.1.-	CDP-6-deoxy-L-threo-D-glycero-4-hexulose-3-dehydrase reductase
LNPJMAHO_00108	CDS	hypothetical protein
LNPJMAHO_00109	CDS	hypothetical protein
LNPJMAHO_00110	CDS	Azurin
LNPJMAHO_00111	CDS	hypothetical protein
LNPJMAHO_00112	CDS	hypothetical protein
LNPJMAHO_00113	CDS	yiaD_1	putative lipoprotein YiaD
LNPJMAHO_00114	CDS	ydfG	1.1.1.381	NADP-dependent 3-hydroxy acid dehydrogenase YdfG
LNPJMAHO_00115	CDS	eamA_1	putative amino-acid metabolite efflux pump
LNPJMAHO_00116	CDS	pmbA	3.4.-.-	Metalloprotease PmbA
LNPJMAHO_00117	CDS	hypothetical protein
LNPJMAHO_00118	CDS	mog	2.7.7.75	Molybdopterin adenylyltransferase
LNPJMAHO_00119	CDS	bcr_1	Bicyclomycin resistance protein
LNPJMAHO_00120	CDS	takP_1	Alpha-keto acid-binding periplasmic protein TakP
LNPJMAHO_00121	CDS	takP_2	Alpha-keto acid-binding periplasmic protein TakP
LNPJMAHO_00122	CDS	dxs	2.2.1.7	1-deoxy-D-xylulose-5-phosphate synthase
LNPJMAHO_00123	CDS	2.5.1.10	Farnesyl diphosphate synthase
LNPJMAHO_00124	CDS	xseB	3.1.11.6	Exodeoxyribonuclease 7 small subunit
LNPJMAHO_00125	CDS	nagG	1.14.13.172	Salicylate 5-hydroxylase, large oxygenase component
LNPJMAHO_00126	CDS	hypothetical protein
LNPJMAHO_00127	CDS	sseB	2.8.1.1	Putative thiosulfate sulfurtransferase SseB
LNPJMAHO_00128	CDS	flhD	Flagellar transcriptional regulator FlhD
LNPJMAHO_00129	CDS	flhC	Flagellar transcriptional regulator FlhC
LNPJMAHO_00130	CDS	dnaG	2.7.7.-	DNA primase
LNPJMAHO_00131	CDS	rpoD	RNA polymerase sigma factor RpoD
LNPJMAHO_00132	CDS	hypothetical protein
LNPJMAHO_00133	CDS	mqo	1.1.5.4	Malate:quinone oxidoreductase
LNPJMAHO_00134	CDS	hypothetical protein
LNPJMAHO_00135	CDS	hypothetical protein
LNPJMAHO_00136	CDS	hypothetical protein
LNPJMAHO_00137	CDS	yabJ	3.5.99.10	2-iminobutanoate/2-iminopropanoate deaminase
LNPJMAHO_00138	CDS	fcuA	Ferrichrome receptor FcuA
LNPJMAHO_00139	CDS	parC	5.99.1.3	DNA topoisomerase 4 subunit A
LNPJMAHO_00140	CDS	parE	5.99.1.3	DNA topoisomerase 4 subunit B
LNPJMAHO_00141	CDS	exuT	Hexuronate transporter
LNPJMAHO_00142	CDS	hypothetical protein
LNPJMAHO_00143	CDS	rsmJ	2.1.1.242	Ribosomal RNA small subunit methyltransferase J
LNPJMAHO_00144	CDS	hypothetical protein
LNPJMAHO_00145	CDS	dapA	4.3.3.7	4-hydroxy-tetrahydrodipicolinate synthase
LNPJMAHO_00146	CDS	bamC	Outer membrane protein assembly factor BamC
LNPJMAHO_00147	CDS	hypothetical protein
LNPJMAHO_00148	CDS	roxA	1.14.11.47	50S ribosomal protein L16 3-hydroxylase
LNPJMAHO_00149	CDS	nphR	Transcriptional activator NphR
LNPJMAHO_00150	CDS	vdh	1.2.1.67	Vanillin dehydrogenase
LNPJMAHO_00151	CDS	pchC	4-cresol dehydrogenase [hydroxylating] cytochrome c subunit
LNPJMAHO_00152	CDS	hypothetical protein
LNPJMAHO_00153	CDS	pchF	1.17.99.1	4-cresol dehydrogenase [hydroxylating] flavoprotein subunit
LNPJMAHO_00154	CDS	slyD_1	5.2.1.8	FKBP-type peptidyl-prolyl cis-trans isomerase SlyD
LNPJMAHO_00155	CDS	benC	Benzoate 1,2-dioxygenase electron transfer component
LNPJMAHO_00156	CDS	hypothetical protein
LNPJMAHO_00157	CDS	hypothetical protein
LNPJMAHO_00158	CDS	phoP_1	Transcriptional regulatory protein PhoP
LNPJMAHO_00159	CDS	phoQ	2.7.13.3	Sensor protein PhoQ
LNPJMAHO_00160	CDS	hypothetical protein
LNPJMAHO_00161	CDS	dut	3.6.1.23	Deoxyuridine 5'-triphosphate nucleotidohydrolase
LNPJMAHO_00162	CDS	hypothetical protein
LNPJMAHO_00163	CDS	coaBC	Coenzyme A biosynthesis bifunctional protein CoaBC
LNPJMAHO_00164	CDS	pyrG	6.3.4.2	CTP synthase
LNPJMAHO_00165	CDS	kdsA	2.5.1.55	2-dehydro-3-deoxyphosphooctonate aldolase
LNPJMAHO_00166	CDS	eno2	4.2.1.11	Enolase 2
LNPJMAHO_00167	CDS	ftsB	Cell division protein FtsB
LNPJMAHO_00168	CDS	hypothetical protein
LNPJMAHO_00169	CDS	hslO	33 kDa chaperonin
LNPJMAHO_00170	CDS	dapH	2.3.1.89	2,3,4,5-tetrahydropyridine-2,6-dicarboxylate N-acetyltransferase
LNPJMAHO_00171	CDS	hypothetical protein
LNPJMAHO_00172	CDS	hypothetical protein
LNPJMAHO_00173	CDS	hypothetical protein
LNPJMAHO_00174	CDS	hypothetical protein
LNPJMAHO_00175	CDS	xerD_1	Tyrosine recombinase XerD
LNPJMAHO_00176	CDS	hypothetical protein
LNPJMAHO_00177	CDS	hypothetical protein
LNPJMAHO_00178	CDS	ppc	4.1.1.31	Phosphoenolpyruvate carboxylase
LNPJMAHO_00179	CDS	hemC	2.5.1.61	Porphobilinogen deaminase
LNPJMAHO_00180	CDS	hemD	4.2.1.75	Uroporphyrinogen-III synthase
LNPJMAHO_00181	CDS	hypothetical protein
LNPJMAHO_00182	CDS	hypothetical protein
LNPJMAHO_00183	CDS	valS	6.1.1.9	Valine--tRNA ligase
LNPJMAHO_00184	CDS	gtaB	2.7.7.9	UTP--glucose-1-phosphate uridylyltransferase
LNPJMAHO_00185	CDS	tusA	2.8.1.-	Sulfurtransferase TusA
LNPJMAHO_00186	CDS	nudC	3.6.1.22	NADH pyrophosphatase
LNPJMAHO_00187	CDS	cysM	2.5.1.47	Cysteine synthase B
LNPJMAHO_00188	tRNA	tRNA-Leu(caa)
LNPJMAHO_00189	tRNA	tRNA-Met(cat)
LNPJMAHO_00190	CDS	bioF	2.3.1.47	8-amino-7-oxononanoate synthase
LNPJMAHO_00191	CDS	bioD1	6.3.3.3	ATP-dependent dethiobiotin synthetase BioD 1
LNPJMAHO_00192	CDS	bioA	2.6.1.62	Adenosylmethionine-8-amino-7-oxononanoate aminotransferase
LNPJMAHO_00193	CDS	bioB	2.8.1.6	Biotin synthase
LNPJMAHO_00194	CDS	hypothetical protein
LNPJMAHO_00195	CDS	yfeX	1.11.1.-	putative deferrochelatase/peroxidase YfeX
LNPJMAHO_00196	CDS	hypothetical protein
LNPJMAHO_00197	CDS	hpyO	1.14.13.-	FAD-dependent urate hydroxylase
LNPJMAHO_00198	CDS	hypothetical protein
LNPJMAHO_00199	CDS	cidA_1	Holin-like protein CidA
LNPJMAHO_00200	CDS	yohK	Inner membrane protein YohK
LNPJMAHO_00201	CDS	gcvA_1	Glycine cleavage system transcriptional activator
LNPJMAHO_00202	CDS	mmgC_1	1.3.99.-	Acyl-CoA dehydrogenase
LNPJMAHO_00203	CDS	yfdE_1	2.8.3.19	Acetyl-CoA:oxalate CoA-transferase
LNPJMAHO_00204	CDS	hypothetical protein
LNPJMAHO_00205	CDS	ramB_1	HTH-type transcriptional regulator RamB
LNPJMAHO_00206	CDS	hypothetical protein
LNPJMAHO_00207	CDS	prpC_1	2.3.3.5	2-methylcitrate synthase
LNPJMAHO_00208	CDS	acnD	4.2.1.117	2-methylcitrate dehydratase (2-methyl-trans-aconitate forming)
LNPJMAHO_00209	CDS	prpF_1	5.3.3.-	2-methyl-aconitate isomerase
LNPJMAHO_00210	CDS	Dml_1	4.1.3.32	2,3-dimethylmalate lyase
LNPJMAHO_00211	CDS	hypothetical protein
LNPJMAHO_00212	CDS	ahpF	1.8.1.-	Alkyl hydroperoxide reductase subunit F
LNPJMAHO_00213	CDS	ahpC	1.11.1.15	Alkyl hydroperoxide reductase subunit C
LNPJMAHO_00214	CDS	bfr_1	1.16.3.1	Bacterioferritin
LNPJMAHO_00215	CDS	comEC	ComE operon protein 3
LNPJMAHO_00216	CDS	hypothetical protein
LNPJMAHO_00217	CDS	folK	2.7.6.3	2-amino-4-hydroxy-6-hydroxymethyldihydropteridine pyrophosphokinase
LNPJMAHO_00218	CDS	pcnB	2.7.7.19	Poly(A) polymerase I
LNPJMAHO_00219	CDS	serB1	3.1.3.3	Phosphoserine phosphatase SerB1
LNPJMAHO_00220	CDS	hda	DnaA regulatory inactivator Hda
LNPJMAHO_00221	CDS	hypothetical protein
LNPJMAHO_00222	CDS	purM	6.3.3.1	Phosphoribosylformylglycinamidine cyclo-ligase
LNPJMAHO_00223	CDS	hypothetical protein
LNPJMAHO_00224	CDS	hypothetical protein
LNPJMAHO_00225	CDS	murJ	Lipid II flippase MurJ
LNPJMAHO_00226	CDS	rpsT	30S ribosomal protein S20
LNPJMAHO_00227	CDS	hypothetical protein
LNPJMAHO_00228	CDS	argD	2.6.1.11	Acetylornithine aminotransferase
LNPJMAHO_00229	CDS	argF	2.1.3.3	Ornithine carbamoyltransferase
LNPJMAHO_00230	CDS	hypothetical protein
LNPJMAHO_00231	CDS	hypothetical protein
LNPJMAHO_00232	CDS	feoB	Fe(2+) transporter FeoB
LNPJMAHO_00233	CDS	hypothetical protein
LNPJMAHO_00234	CDS	hypothetical protein
LNPJMAHO_00235	CDS	gabP	GABA permease
LNPJMAHO_00236	CDS	hypothetical protein
LNPJMAHO_00237	CDS	kynB	3.5.1.9	Kynurenine formamidase
LNPJMAHO_00238	CDS	ada	Bifunctional transcriptional activator/DNA repair enzyme Ada
LNPJMAHO_00239	CDS	yajR_1	Inner membrane transport protein YajR
LNPJMAHO_00240	CDS	nagX	1.14.13.24	3-hydroxybenzoate 6-hydroxylase
LNPJMAHO_00241	CDS	DNA-binding protein Bv3F
LNPJMAHO_00242	CDS	apaH	3.6.1.41	Bis(5'-nucleosyl)-tetraphosphatase [symmetrical]
LNPJMAHO_00243	CDS	rhlE_1	3.6.4.13	ATP-dependent RNA helicase RhlE
LNPJMAHO_00244	CDS	hypothetical protein
LNPJMAHO_00245	CDS	ocd	1.5.1.49	Delta(1)-pyrroline-2-carboxylate reductase 1
LNPJMAHO_00246	CDS	Bacteriohemerythrin
LNPJMAHO_00247	CDS	dcd	3.5.4.13	dCTP deaminase
LNPJMAHO_00248	CDS	guaD	3.5.4.3	Guanine deaminase
LNPJMAHO_00249	CDS	Purine-binding protein
LNPJMAHO_00250	CDS	3.9.1.-	Purine nucleoside phosphoramidase
LNPJMAHO_00251	CDS	3.5.4.2	Adenine deaminase
LNPJMAHO_00252	CDS	Purine-binding protein
LNPJMAHO_00253	CDS	Purine-binding protein
LNPJMAHO_00254	CDS	hypothetical protein
LNPJMAHO_00255	CDS	hypothetical protein
LNPJMAHO_00256	CDS	mglA	3.6.3.17	Galactose/methyl galactoside import ATP-binding protein MglA
LNPJMAHO_00257	CDS	pcpR	PCP degradation transcriptional activation protein
LNPJMAHO_00258	CDS	hypothetical protein
LNPJMAHO_00259	CDS	kdhB	1.5.99.14	6-hydroxypseudooxynicotine dehydrogenase complex subunit beta
LNPJMAHO_00260	CDS	xdhA_1	1.17.1.4	Putative xanthine dehydrogenase molybdenum-binding subunit XdhA
LNPJMAHO_00261	CDS	yegE_1	2.7.7.65	putative diguanylate cyclase YegE
LNPJMAHO_00262	CDS	crp	cAMP-activated global transcriptional regulator CRP
LNPJMAHO_00263	CDS	hypothetical protein
LNPJMAHO_00264	CDS	hypothetical protein
LNPJMAHO_00265	CDS	hypothetical protein
LNPJMAHO_00266	CDS	pucM	3.5.2.17	5-hydroxyisourate hydrolase
LNPJMAHO_00267	CDS	rspR_1	HTH-type transcriptional repressor RspR
LNPJMAHO_00268	CDS	hypothetical protein
LNPJMAHO_00269	CDS	amaB_1	3.5.1.87	N-carbamoyl-L-amino acid hydrolase
LNPJMAHO_00270	CDS	argE_1	3.5.1.16	Acetylornithine deacetylase
LNPJMAHO_00271	CDS	speG_1	2.3.1.57	Spermidine N(1)-acetyltransferase
LNPJMAHO_00272	CDS	uacT	Uric acid transporter UacT
LNPJMAHO_00273	CDS	maeB_1	1.1.1.40	NADP-dependent malic enzyme
LNPJMAHO_00274	CDS	flr_1	Flavoredoxin
LNPJMAHO_00275	CDS	ribY_1	Riboflavin-binding protein RibY
LNPJMAHO_00276	CDS	hypothetical protein
LNPJMAHO_00277	CDS	hypothetical protein
LNPJMAHO_00278	tRNA	tRNA-Ser(tga)
LNPJMAHO_00279	CDS	hypothetical protein
LNPJMAHO_00280	CDS	hypothetical protein
LNPJMAHO_00281	CDS	1.-.-.-	putative oxidoreductase
LNPJMAHO_00282	CDS	phhA	1.14.16.1	Phenylalanine-4-hydroxylase
LNPJMAHO_00283	CDS	phhB	4.2.1.96	Putative pterin-4-alpha-carbinolamine dehydratase
LNPJMAHO_00284	CDS	quiA_1	1.1.5.8	Quinate/shikimate dehydrogenase (quinone)
LNPJMAHO_00285	CDS	fom3	2.1.1.308	2-hydroxyethylphosphonate methyltransferase
LNPJMAHO_00286	CDS	hypothetical protein
LNPJMAHO_00287	CDS	hypothetical protein
LNPJMAHO_00288	CDS	ifcA	1.3.5.4	Fumarate reductase flavoprotein subunit
LNPJMAHO_00289	CDS	hypothetical protein
LNPJMAHO_00290	CDS	oxyR_1	Hydrogen peroxide-inducible genes activator
LNPJMAHO_00291	CDS	allA	4.3.2.3	Ureidoglycolate lyase
LNPJMAHO_00292	CDS	gatA_1	6.3.5.7	Glutamyl-tRNA(Gln) amidotransferase subunit A
LNPJMAHO_00293	CDS	oppD_1	Oligopeptide transport ATP-binding protein OppD
LNPJMAHO_00294	CDS	oppF	Oligopeptide transport ATP-binding protein OppF
LNPJMAHO_00295	CDS	gsiD_1	Glutathione transport system permease protein GsiD
LNPJMAHO_00296	CDS	gsiC_1	Glutathione transport system permease protein GsiC
LNPJMAHO_00297	CDS	appA	Oligopeptide-binding protein AppA
LNPJMAHO_00298	CDS	amaB_2	3.5.1.87	N-carbamoyl-L-amino acid hydrolase
LNPJMAHO_00299	CDS	hypothetical protein
LNPJMAHO_00300	CDS	pcaR_1	Pca regulon regulatory protein
LNPJMAHO_00301	CDS	bauC	1.2.1.-	Putative 3-oxopropanoate dehydrogenase
LNPJMAHO_00302	CDS	bauA	2.6.1.18	Beta-alanine--pyruvate aminotransferase
LNPJMAHO_00303	CDS	metR_1	HTH-type transcriptional regulator MetR
LNPJMAHO_00304	CDS	hypothetical protein
LNPJMAHO_00305	CDS	amiD	3.5.1.4	Putative amidase AmiD
LNPJMAHO_00306	CDS	hypothetical protein
LNPJMAHO_00307	CDS	hypothetical protein
LNPJMAHO_00308	CDS	hypothetical protein
LNPJMAHO_00309	CDS	hemN_1	1.3.99.-	Oxygen-independent coproporphyrinogen-III oxidase-like protein
LNPJMAHO_00310	CDS	rdgB	3.6.1.9	dITP/XTP pyrophosphatase
LNPJMAHO_00311	CDS	stp	3.1.3.16	Serine/threonine phosphatase stp
LNPJMAHO_00312	CDS	prkC_1	2.7.11.1	Serine/threonine-protein kinase PrkC
LNPJMAHO_00313	CDS	hypothetical protein
LNPJMAHO_00314	CDS	gmk	2.7.4.8	Guanylate kinase
LNPJMAHO_00315	CDS	rpoZ	2.7.7.6	DNA-directed RNA polymerase subunit omega
LNPJMAHO_00316	CDS	spoT	3.1.7.2	Guanosine-3',5'-bis(diphosphate) 3'-pyrophosphohydrolase
LNPJMAHO_00317	CDS	greB	Transcription elongation factor GreB
LNPJMAHO_00318	tRNA	tRNA-Arg(acg)
LNPJMAHO_00319	tRNA	tRNA-Arg(acg)
LNPJMAHO_00320	CDS	hypothetical protein
LNPJMAHO_00321	CDS	Insertion element IS6110 uncharacterized 12.0 kDa protein
LNPJMAHO_00322	CDS	hypothetical protein
LNPJMAHO_00323	tRNA	tRNA-Arg(acg)
LNPJMAHO_00324	tRNA	tRNA-Ser(cga)
LNPJMAHO_00325	CDS	serS	6.1.1.11	Serine--tRNA ligase
LNPJMAHO_00326	CDS	guaB_1	1.1.1.205	Inosine-5'-monophosphate dehydrogenase
LNPJMAHO_00327	CDS	ispH	1.17.7.4	4-hydroxy-3-methylbut-2-enyl diphosphate reductase
LNPJMAHO_00328	CDS	fkpB	5.2.1.8	FKBP-type 16 kDa peptidyl-prolyl cis-trans isomerase
LNPJMAHO_00329	CDS	hypothetical protein
LNPJMAHO_00330	CDS	smrA	3.1.-.-	putative DNA endonuclease SmrA
LNPJMAHO_00331	CDS	hypothetical protein
LNPJMAHO_00332	CDS	yhdN	1.1.1.-	General stress protein 69
LNPJMAHO_00333	CDS	ligC	1.1.1.312	4-carboxy-2-hydroxymuconate-6-semialdehyde dehydrogenase
LNPJMAHO_00334	CDS	ligB	1.13.11.8	Protocatechuate 4,5-dioxygenase beta chain
LNPJMAHO_00335	CDS	ligI	3.1.1.57	2-pyrone-4,6-dicarbaxylate hydrolase
LNPJMAHO_00336	CDS	hypothetical protein
LNPJMAHO_00337	CDS	proA_1	4.1.3.16	4-hydroxy-4-methyl-2-oxoglutarate aldolase/4-carboxy-4-hydroxy-2-oxoadipate aldolase
LNPJMAHO_00338	CDS	hypothetical protein
LNPJMAHO_00339	CDS	pcaK	4-hydroxybenzoate transporter PcaK
LNPJMAHO_00340	CDS	ais	5.3.3.7	Aconitate isomerase
LNPJMAHO_00341	CDS	pobA	1.14.13.2	p-hydroxybenzoate hydroxylase
LNPJMAHO_00342	CDS	pcaU	Pca operon regulatory protein
LNPJMAHO_00343	CDS	cynR_1	HTH-type transcriptional regulator CynR
LNPJMAHO_00344	CDS	hypothetical protein
LNPJMAHO_00345	CDS	htpX_1	3.4.24.-	Protease HtpX
LNPJMAHO_00346	CDS	hypothetical protein
LNPJMAHO_00347	CDS	yjbI	Group 2 truncated hemoglobin YjbI
LNPJMAHO_00348	CDS	dksA_1	RNA polymerase-binding transcription factor DksA
LNPJMAHO_00349	CDS	apbC	Iron-sulfur cluster carrier protein
LNPJMAHO_00350	CDS	hypothetical protein
LNPJMAHO_00351	CDS	hypothetical protein
LNPJMAHO_00352	CDS	hypothetical protein
LNPJMAHO_00353	CDS	metG	6.1.1.10	Methionine--tRNA ligase
LNPJMAHO_00354	CDS	fccA	Cytochrome subunit of sulfide dehydrogenase
LNPJMAHO_00355	CDS	fccB_1	1.8.2.3	Sulfide dehydrogenase [flavocytochrome c] flavoprotein chain
LNPJMAHO_00356	CDS	hypothetical protein
LNPJMAHO_00357	CDS	fccB_2	1.8.2.3	Sulfide dehydrogenase [flavocytochrome c] flavoprotein chain
LNPJMAHO_00358	CDS	hypothetical protein
LNPJMAHO_00359	CDS	hypothetical protein
LNPJMAHO_00360	CDS	hypothetical protein
LNPJMAHO_00361	CDS	bamE_1	Outer membrane protein assembly factor BamE
LNPJMAHO_00362	CDS	hypothetical protein
LNPJMAHO_00363	CDS	scpA_1	Segregation and condensation protein A
LNPJMAHO_00364	CDS	hypothetical protein
LNPJMAHO_00365	CDS	aspT	Aspartate/alanine antiporter
LNPJMAHO_00366	CDS	cadA_1	4.1.1.18	Inducible lysine decarboxylase
LNPJMAHO_00367	CDS	hypothetical protein
LNPJMAHO_00368	CDS	hypothetical protein
LNPJMAHO_00369	CDS	cmpR_1	HTH-type transcriptional activator CmpR
LNPJMAHO_00370	CDS	ssuA_1	Putative aliphatic sulfonates-binding protein
LNPJMAHO_00371	CDS	lysA	4.1.1.20	Diaminopimelate decarboxylase
LNPJMAHO_00372	CDS	gpsA	1.1.1.94	Glycerol-3-phosphate dehydrogenase [NAD(P)+]
LNPJMAHO_00373	CDS	secB	Protein-export protein SecB
LNPJMAHO_00374	CDS	grxC	Glutaredoxin 3
LNPJMAHO_00375	CDS	pspE	2.8.1.1	Thiosulfate sulfurtransferase PspE
LNPJMAHO_00376	CDS	gpmA_1	5.4.2.11	2,3-bisphosphoglycerate-dependent phosphoglycerate mutase
LNPJMAHO_00377	CDS	3.4.21.-	putative CtpA-like serine protease
LNPJMAHO_00378	CDS	thiF	2.7.7.73	Sulfur carrier protein ThiS adenylyltransferase
LNPJMAHO_00379	CDS	hypothetical protein
LNPJMAHO_00380	CDS	uvrY_1	Response regulator UvrY
LNPJMAHO_00381	CDS	degS	2.7.13.3	Signal transduction histidine-protein kinase/phosphatase DegS
LNPJMAHO_00382	CDS	hypothetical protein
LNPJMAHO_00383	CDS	hypothetical protein
LNPJMAHO_00384	CDS	osmY	Osmotically-inducible protein Y
LNPJMAHO_00385	CDS	coaD	2.7.7.3	Phosphopantetheine adenylyltransferase
LNPJMAHO_00386	CDS	rsmD	2.1.1.171	Ribosomal RNA small subunit methyltransferase D
LNPJMAHO_00387	CDS	3.4.24.-	putative zinc protease
LNPJMAHO_00388	CDS	3.4.24.-	putative zinc protease
LNPJMAHO_00389	CDS	ftsY	Signal recognition particle receptor FtsY
LNPJMAHO_00390	CDS	cutA	Divalent-cation tolerance protein CutA
LNPJMAHO_00391	CDS	hypothetical protein
LNPJMAHO_00392	CDS	yccS	Inner membrane protein YccS
LNPJMAHO_00393	CDS	rpoH	RNA polymerase sigma factor RpoH
LNPJMAHO_00394	CDS	hypothetical protein
LNPJMAHO_00395	CDS	ypmQ	SCO1 protein
LNPJMAHO_00396	CDS	hypothetical protein
LNPJMAHO_00397	CDS	pyrR_1	2.4.2.9	Bifunctional protein PyrR
LNPJMAHO_00398	CDS	trmL	2.1.1.207	tRNA (cytidine(34)-2'-O)-methyltransferase
LNPJMAHO_00399	CDS	hypothetical protein
LNPJMAHO_00400	CDS	4.2.1.17	putative enoyl-CoA hydratase 1
LNPJMAHO_00401	CDS	rhtB_1	Homoserine/homoserine lactone efflux protein
LNPJMAHO_00402	CDS	hypothetical protein
LNPJMAHO_00403	CDS	hypothetical protein
LNPJMAHO_00404	CDS	hypothetical protein
LNPJMAHO_00405	CDS	ydaF	2.3.1.-	Putative ribosomal N-acetyltransferase YdaF
LNPJMAHO_00406	CDS	hypothetical protein
LNPJMAHO_00407	CDS	tamA	Translocation and assembly module TamA
LNPJMAHO_00408	CDS	tamB	Translocation and assembly module TamB
LNPJMAHO_00409	tRNA	tRNA-Arg(cct)
LNPJMAHO_00410	CDS	hypothetical protein
LNPJMAHO_00411	CDS	hypothetical protein
LNPJMAHO_00412	CDS	bepA_1	3.4.-.-	Beta-barrel assembly-enhancing protease
LNPJMAHO_00413	CDS	hypothetical protein
LNPJMAHO_00414	CDS	hypothetical protein
LNPJMAHO_00415	CDS	hypothetical protein
LNPJMAHO_00416	CDS	hypothetical protein
LNPJMAHO_00417	CDS	rsmB_1	2.1.1.176	Ribosomal RNA small subunit methyltransferase B
LNPJMAHO_00418	CDS	hypothetical protein
LNPJMAHO_00419	CDS	hypothetical protein
LNPJMAHO_00420	CDS	paiB	Protease synthase and sporulation protein PAI 2
LNPJMAHO_00421	CDS	purN	2.1.2.2	Phosphoribosylglycinamide formyltransferase
LNPJMAHO_00422	CDS	hypothetical protein
LNPJMAHO_00423	CDS	1.3.99.-	Putative acyl-CoA dehydrogenase FadE17
LNPJMAHO_00424	CDS	1.3.99.-	Acyl-CoA dehydrogenase FadE27
LNPJMAHO_00425	CDS	hypothetical protein
LNPJMAHO_00426	CDS	hypothetical protein
LNPJMAHO_00427	CDS	ribF	Riboflavin biosynthesis protein RibF
LNPJMAHO_00428	CDS	ileS	6.1.1.5	Isoleucine--tRNA ligase
LNPJMAHO_00429	CDS	lspA	3.4.23.36	Lipoprotein signal peptidase
LNPJMAHO_00430	CDS	hypothetical protein
LNPJMAHO_00431	CDS	gadC	putative glutamate/gamma-aminobutyrate antiporter
LNPJMAHO_00432	CDS	gadB	4.1.1.15	Glutamate decarboxylase beta
LNPJMAHO_00433	CDS	idi	5.3.3.2	Isopentenyl-diphosphate Delta-isomerase
LNPJMAHO_00434	CDS	qorA	1.6.5.5	Quinone oxidoreductase 1
LNPJMAHO_00435	CDS	hypothetical protein
LNPJMAHO_00436	CDS	hypothetical protein
LNPJMAHO_00437	CDS	fabG_1	1.1.1.100	3-oxoacyl-[acyl-carrier-protein] reductase FabG
LNPJMAHO_00438	CDS	hypothetical protein
LNPJMAHO_00439	CDS	hypothetical protein
LNPJMAHO_00440	CDS	hypothetical protein
LNPJMAHO_00441	CDS	hypothetical protein
LNPJMAHO_00442	CDS	hypothetical protein
LNPJMAHO_00443	CDS	hypothetical protein
LNPJMAHO_00444	CDS	cirA_1	Colicin I receptor
LNPJMAHO_00445	CDS	hypothetical protein
LNPJMAHO_00446	CDS	hypothetical protein
LNPJMAHO_00447	CDS	putative ABC transporter ATP-binding protein
LNPJMAHO_00448	CDS	putative ABC transporter permease protein
LNPJMAHO_00449	CDS	btuF_1	Vitamin B12-binding protein
LNPJMAHO_00450	CDS	hypothetical protein
LNPJMAHO_00451	CDS	hypothetical protein
LNPJMAHO_00452	CDS	hypothetical protein
LNPJMAHO_00453	CDS	hypothetical protein
LNPJMAHO_00454	CDS	hypothetical protein
LNPJMAHO_00455	CDS	hypothetical protein
LNPJMAHO_00456	CDS	epsE_1	Type II secretion system protein E
LNPJMAHO_00457	CDS	speE_1	2.5.1.16	Polyamine aminopropyltransferase
LNPJMAHO_00458	CDS	hypothetical protein
LNPJMAHO_00459	CDS	yjjV	3.1.-.-	putative metal-dependent hydrolase YjjV
LNPJMAHO_00460	CDS	lolD_1	3.6.3.-	Lipoprotein-releasing system ATP-binding protein LolD
LNPJMAHO_00461	CDS	lolE_1	Lipoprotein-releasing system transmembrane protein LolE
LNPJMAHO_00462	CDS	hypothetical protein
LNPJMAHO_00463	CDS	recJ	3.1.-.-	Single-stranded-DNA-specific exonuclease RecJ
LNPJMAHO_00464	CDS	tsr_1	Methyl-accepting chemotaxis protein I
LNPJMAHO_00465	CDS	3.1.3.97	3',5'-nucleoside bisphosphate phosphatase
LNPJMAHO_00466	CDS	tsaC	2.7.7.87	Threonylcarbamoyl-AMP synthase
LNPJMAHO_00467	CDS	hypothetical protein
LNPJMAHO_00468	CDS	trpS	6.1.1.2	Tryptophan--tRNA ligase
LNPJMAHO_00469	CDS	regX3	Sensory transduction protein regX3
LNPJMAHO_00470	CDS	hypothetical protein
LNPJMAHO_00471	CDS	senX3	2.7.13.3	Signal-transduction histidine kinase senX3
LNPJMAHO_00472	tRNA	tRNA-Arg(acg)
LNPJMAHO_00473	CDS	hypothetical protein
LNPJMAHO_00474	CDS	hypothetical protein
LNPJMAHO_00475	CDS	mopA	Molybdenum-pterin-binding protein MopA
LNPJMAHO_00476	CDS	modA	Molybdate-binding periplasmic protein
LNPJMAHO_00477	CDS	modB	Molybdenum transport system permease protein ModB
LNPJMAHO_00478	CDS	fbpC2	3.6.3.30	Fe(3+) ions import ATP-binding protein FbpC 2
LNPJMAHO_00479	CDS	fdhD	Sulfurtransferase FdhD
LNPJMAHO_00480	CDS	hypothetical protein
LNPJMAHO_00481	CDS	miaB	2.8.4.3	tRNA-2-methylthio-N(6)-dimethylallyladenosine synthase
LNPJMAHO_00482	CDS	hypothetical protein
LNPJMAHO_00483	CDS	hypothetical protein
LNPJMAHO_00484	CDS	ubiI_1	1.14.13.-	2-octaprenylphenol hydroxylase
LNPJMAHO_00485	CDS	dsbC	putative thiol:disulfide interchange protein DsbC
LNPJMAHO_00486	CDS	hypothetical protein
LNPJMAHO_00487	CDS	echA8	4.2.1.17	putative enoyl-CoA hydratase echA8
LNPJMAHO_00488	tRNA	tRNA-Met(cat)
LNPJMAHO_00489	tRNA	tRNA-Met(cat)
LNPJMAHO_00490	CDS	hypothetical protein
LNPJMAHO_00491	CDS	mepH_1	3.4.-.-	Murein DD-endopeptidase MepH
LNPJMAHO_00492	CDS	ffh	Signal recognition particle protein
LNPJMAHO_00493	CDS	ccsA_1	Cytochrome c biogenesis protein CcsA
LNPJMAHO_00494	CDS	hypothetical protein
LNPJMAHO_00495	CDS	zraS	2.7.13.3	Sensor protein ZraS
LNPJMAHO_00496	CDS	zraR_1	Transcriptional regulatory protein ZraR
LNPJMAHO_00497	CDS	ampD	3.5.1.28	1,6-anhydro-N-acetylmuramyl-L-alanine amidase AmpD
LNPJMAHO_00498	CDS	hypothetical protein
LNPJMAHO_00499	CDS	hypothetical protein
LNPJMAHO_00500	CDS	aer_1	Aerotaxis receptor
LNPJMAHO_00501	CDS	dinB	2.7.7.7	DNA polymerase IV
LNPJMAHO_00502	CDS	hypothetical protein
LNPJMAHO_00503	CDS	phnE_1	Phosphate-import permease protein PhnE
LNPJMAHO_00504	CDS	phnE_2	Phosphate-import permease protein PhnE
LNPJMAHO_00505	CDS	phnC_1	3.6.3.27	Phosphate-import ATP-binding protein PhnC
LNPJMAHO_00506	CDS	phnD_1	Phosphate-import protein PhnD
LNPJMAHO_00507	CDS	tctD_1	Transcriptional regulatory protein tctD
LNPJMAHO_00508	CDS	rssA_1	2.7.13.3	Swarming motility regulation sensor protein RssA
LNPJMAHO_00509	CDS	lldD_1	1.1.-.-	L-lactate dehydrogenase
LNPJMAHO_00510	CDS	lldP	L-lactate permease
LNPJMAHO_00511	CDS	lldR	Putative L-lactate dehydrogenase operon regulatory protein
LNPJMAHO_00512	CDS	lldD_2	1.1.-.-	L-lactate dehydrogenase
LNPJMAHO_00513	CDS	pbpC	Penicillin-binding protein 1C
LNPJMAHO_00514	CDS	hypothetical protein
LNPJMAHO_00515	CDS	yfhM	putative lipoprotein YfhM
LNPJMAHO_00516	CDS	tenA_1	3.5.99.2	Aminopyrimidine aminohydrolase
LNPJMAHO_00517	CDS	hypothetical protein
LNPJMAHO_00518	CDS	argH	4.3.2.1	Argininosuccinate lyase
LNPJMAHO_00519	CDS	ypdA	2.7.13.3	Sensor histidine kinase YpdA
LNPJMAHO_00520	CDS	lytR	Sensory transduction protein LytR
LNPJMAHO_00521	CDS	zupT	Zinc transporter ZupT
LNPJMAHO_00522	CDS	hypothetical protein
LNPJMAHO_00523	CDS	hypothetical protein
LNPJMAHO_00524	CDS	hypothetical protein
LNPJMAHO_00525	CDS	polA	2.7.7.7	DNA polymerase I
LNPJMAHO_00526	CDS	hypothetical protein
LNPJMAHO_00527	CDS	thrB	2.7.1.39	Homoserine kinase
LNPJMAHO_00528	CDS	hypothetical protein
LNPJMAHO_00529	CDS	uvrD_1	3.6.4.12	DNA helicase II
LNPJMAHO_00530	CDS	guaC	1.7.1.7	GMP reductase
LNPJMAHO_00531	CDS	Outer membrane porin protein 32
LNPJMAHO_00532	CDS	panF	Sodium/pantothenate symporter
LNPJMAHO_00533	CDS	ubiB	2.7.-.-	putative protein kinase UbiB
LNPJMAHO_00534	CDS	hypothetical protein
LNPJMAHO_00535	CDS	hypothetical protein
LNPJMAHO_00536	CDS	ubiE	2.1.1.163	Ubiquinone/menaquinone biosynthesis C-methyltransferase UbiE
LNPJMAHO_00537	CDS	hypothetical protein
LNPJMAHO_00538	CDS	hypothetical protein
LNPJMAHO_00539	CDS	1.-.-.-	putative FAD-linked oxidoreductase
LNPJMAHO_00540	CDS	ugpB_1	sn-glycerol-3-phosphate-binding periplasmic protein UgpB
LNPJMAHO_00541	CDS	ugpA	sn-glycerol-3-phosphate transport system permease protein UgpA
LNPJMAHO_00542	CDS	araQ_1	L-arabinose transport system permease protein AraQ
LNPJMAHO_00543	CDS	ugpC_1	3.6.3.20	sn-glycerol-3-phosphate import ATP-binding protein UgpC
LNPJMAHO_00544	CDS	ugpQ	3.1.4.46	Glycerophosphodiester phosphodiesterase, cytoplasmic
LNPJMAHO_00545	CDS	hypothetical protein
LNPJMAHO_00546	CDS	hypothetical protein
LNPJMAHO_00547	CDS	gcvA_2	Glycine cleavage system transcriptional activator
LNPJMAHO_00548	CDS	hypothetical protein
LNPJMAHO_00549	CDS	hemA	1.2.1.70	Glutamyl-tRNA reductase
LNPJMAHO_00550	CDS	prfA	Peptide chain release factor RF1
LNPJMAHO_00551	CDS	prmC_1	2.1.1.297	Release factor glutamine methyltransferase
LNPJMAHO_00552	CDS	grxD	Glutaredoxin 4
LNPJMAHO_00553	CDS	corC_1	Magnesium and cobalt efflux protein CorC
LNPJMAHO_00554	CDS	mltC_1	Membrane-bound lytic murein transglycosylase C
LNPJMAHO_00555	CDS	proS	6.1.1.15	Proline--tRNA ligase
LNPJMAHO_00556	CDS	rppH_1	3.6.1.-	RNA pyrophosphohydrolase
LNPJMAHO_00557	CDS	proB	2.7.2.11	Glutamate 5-kinase
LNPJMAHO_00558	CDS	obg	3.6.5.-	GTPase Obg
LNPJMAHO_00559	CDS	rpmA	50S ribosomal protein L27
LNPJMAHO_00560	CDS	rplU	50S ribosomal protein L21
LNPJMAHO_00561	CDS	ispB	2.5.1.90	Octaprenyl diphosphate synthase
LNPJMAHO_00562	CDS	epsE_2	Type II secretion system protein E
LNPJMAHO_00563	CDS	gspF	Putative type II secretion system protein F
LNPJMAHO_00564	CDS	outO	Type 4 prepilin-like proteins leader peptide-processing enzyme
LNPJMAHO_00565	CDS	coaE	2.7.1.24	Dephospho-CoA kinase
LNPJMAHO_00566	CDS	zapD	Cell division protein ZapD
LNPJMAHO_00567	CDS	yacG	DNA gyrase inhibitor YacG
LNPJMAHO_00568	CDS	mutT	3.6.1.55	8-oxo-dGTP diphosphatase
LNPJMAHO_00569	CDS	hypothetical protein
LNPJMAHO_00570	CDS	argJ	Arginine biosynthesis bifunctional protein ArgJ
LNPJMAHO_00571	CDS	secA	Protein translocase subunit SecA
LNPJMAHO_00572	CDS	hypothetical protein
LNPJMAHO_00573	tRNA	tRNA-Thr(tgt)
LNPJMAHO_00574	tRNA	tRNA-Thr(tgt)
LNPJMAHO_00575	CDS	sspB	Stringent starvation protein B
LNPJMAHO_00576	CDS	sspA	Stringent starvation protein A
LNPJMAHO_00577	CDS	petC	Cytochrome c1
LNPJMAHO_00578	CDS	petB	Cytochrome b
LNPJMAHO_00579	CDS	petA	1.10.2.2	Ubiquinol-cytochrome c reductase iron-sulfur subunit
LNPJMAHO_00580	CDS	mscL	Large-conductance mechanosensitive channel
LNPJMAHO_00581	CDS	pdxA2	1.1.1.262	4-hydroxythreonine-4-phosphate dehydrogenase 2
LNPJMAHO_00582	CDS	GTP cyclohydrolase 1 type 2
LNPJMAHO_00583	CDS	proP_1	Proline/betaine transporter
LNPJMAHO_00584	CDS	degQ	3.4.21.107	Periplasmic pH-dependent serine endoprotease DegQ
LNPJMAHO_00585	CDS	tatC	Sec-independent protein translocase protein TatC
LNPJMAHO_00586	CDS	tatB	Sec-independent protein translocase protein TatB
LNPJMAHO_00587	CDS	tatA	Sec-independent protein translocase protein TatA
LNPJMAHO_00588	CDS	3.9.1.-	Purine nucleoside phosphoramidase
LNPJMAHO_00589	CDS	hypothetical protein
LNPJMAHO_00590	CDS	hypothetical protein
LNPJMAHO_00591	CDS	hisE	3.6.1.31	Phosphoribosyl-ATP pyrophosphatase
LNPJMAHO_00592	CDS	hisI	3.5.4.19	Phosphoribosyl-AMP cyclohydrolase
LNPJMAHO_00593	CDS	hisF	4.1.3.-	Imidazole glycerol phosphate synthase subunit HisF
LNPJMAHO_00594	CDS	yeaD	5.1.3.15	Putative glucose-6-phosphate 1-epimerase
LNPJMAHO_00595	CDS	hisA	5.3.1.16	1-(5-phosphoribosyl)-5-[(5-phosphoribosylamino)methylideneamino] imidazole-4-carboxamide isomerase
LNPJMAHO_00596	CDS	hisH	2.4.2.-	Imidazole glycerol phosphate synthase subunit HisH
LNPJMAHO_00597	CDS	hisB	Histidine biosynthesis bifunctional protein HisB
LNPJMAHO_00598	CDS	hisC2	2.6.1.9	Histidinol-phosphate aminotransferase 2
LNPJMAHO_00599	CDS	vapC_1	3.1.-.-	tRNA(fMet)-specific endonuclease VapC
LNPJMAHO_00600	CDS	hypothetical protein
LNPJMAHO_00601	CDS	hisD	1.1.1.23	Histidinol dehydrogenase
LNPJMAHO_00602	CDS	hisG	2.4.2.17	ATP phosphoribosyltransferase
LNPJMAHO_00603	CDS	murA	2.5.1.7	UDP-N-acetylglucosamine 1-carboxyvinyltransferase
LNPJMAHO_00604	CDS	ibaG	Acid stress protein IbaG
LNPJMAHO_00605	CDS	yadH	Inner membrane transport permease YadH
LNPJMAHO_00606	CDS	drrA_1	3.6.3.-	Doxorubicin resistance ATP-binding protein DrrA
LNPJMAHO_00607	CDS	hypothetical protein
LNPJMAHO_00608	CDS	mlaC	putative phospholipid-binding protein MlaC
LNPJMAHO_00609	CDS	mlaA	putative phospholipid-binding lipoprotein MlaA
LNPJMAHO_00610	CDS	mlaD	putative phospholipid ABC transporter-binding protein MlaD
LNPJMAHO_00611	CDS	mlaE_1	putative phospholipid ABC transporter permease protein MlaE
LNPJMAHO_00612	CDS	mlaF_1	3.6.3.-	putative phospholipid import ATP-binding protein MlaF
LNPJMAHO_00613	CDS	artM	Arginine transport ATP-binding protein ArtM
LNPJMAHO_00614	CDS	artQ	Arginine transport system permease protein ArtQ
LNPJMAHO_00615	CDS	fliY_1	L-cystine-binding protein FliY
LNPJMAHO_00616	CDS	hypothetical protein
LNPJMAHO_00617	CDS	gltD	1.4.1.13	Glutamate synthase [NADPH] small chain
LNPJMAHO_00618	CDS	gltB	1.4.7.1	Ferredoxin-dependent glutamate synthase 1
LNPJMAHO_00619	CDS	hypothetical protein
LNPJMAHO_00620	CDS	pcaR_2	Pca regulon regulatory protein
LNPJMAHO_00621	CDS	pcaI	2.8.3.6	3-oxoadipate CoA-transferase subunit A
LNPJMAHO_00622	CDS	pcaJ	2.8.3.6	3-oxoadipate CoA-transferase subunit B
LNPJMAHO_00623	CDS	pcaF	2.3.1.174	Beta-ketoadipyl-CoA thiolase
LNPJMAHO_00624	CDS	hypothetical protein
LNPJMAHO_00625	CDS	hypothetical protein
LNPJMAHO_00626	CDS	hypothetical protein
LNPJMAHO_00627	CDS	hypothetical protein
LNPJMAHO_00628	CDS	dgt	Deoxyguanosinetriphosphate triphosphohydrolase-like protein
LNPJMAHO_00629	CDS	aroB	4.2.3.4	3-dehydroquinate synthase
LNPJMAHO_00630	CDS	aroK_1	2.7.1.71	Shikimate kinase
LNPJMAHO_00631	CDS	pilQ	Type IV pilus biogenesis and competence protein PilQ
LNPJMAHO_00632	CDS	hypothetical protein
LNPJMAHO_00633	CDS	hypothetical protein
LNPJMAHO_00634	CDS	hypothetical protein
LNPJMAHO_00635	CDS	ftsA_1	Cell division protein FtsA
LNPJMAHO_00636	CDS	mrcA	Penicillin-binding protein 1A
LNPJMAHO_00637	CDS	cyaY	Protein CyaY
LNPJMAHO_00638	CDS	msrQ	Protein-methionine-sulfoxide reductase heme-binding subunit MsrQ
LNPJMAHO_00639	CDS	msrP	1.8.5.-	Protein-methionine-sulfoxide reductase catalytic subunit MsrP
LNPJMAHO_00640	CDS	hypothetical protein
LNPJMAHO_00641	CDS	hypothetical protein
LNPJMAHO_00642	CDS	hypothetical protein
LNPJMAHO_00643	CDS	acdA_1	1.3.99.-	Acyl-CoA dehydrogenase
LNPJMAHO_00644	CDS	csgA	C-factor
LNPJMAHO_00645	CDS	thlA	2.3.1.9	Acetyl-CoA acetyltransferase
LNPJMAHO_00646	CDS	aceK	2.7.11.5	Isocitrate dehydrogenase kinase/phosphatase
LNPJMAHO_00647	CDS	can	4.2.1.1	Carbonic anhydrase 2
LNPJMAHO_00648	CDS	mmgC_2	1.3.99.-	Acyl-CoA dehydrogenase
LNPJMAHO_00649	CDS	cueR	HTH-type transcriptional regulator CueR
LNPJMAHO_00650	CDS	hypothetical protein
LNPJMAHO_00651	CDS	yieH	3.1.3.-	6-phosphogluconate phosphatase
LNPJMAHO_00652	CDS	ctaA	1.3.-.-	Heme A synthase
LNPJMAHO_00653	CDS	ctaB	2.5.1.-	Protoheme IX farnesyltransferase
LNPJMAHO_00654	CDS	putative SURF1-like protein
LNPJMAHO_00655	CDS	cyoD	Cytochrome bo(3) ubiquinol oxidase subunit 4
LNPJMAHO_00656	CDS	cyoC	Cytochrome bo(3) ubiquinol oxidase subunit 3
LNPJMAHO_00657	CDS	cyoB	1.10.3.10	Cytochrome bo(3) ubiquinol oxidase subunit 1
LNPJMAHO_00658	CDS	cyoA	Cytochrome bo(3) ubiquinol oxidase subunit 2
LNPJMAHO_00659	CDS	uvrA_1	UvrABC system protein A
LNPJMAHO_00660	CDS	hypothetical protein
LNPJMAHO_00661	CDS	hypothetical protein
LNPJMAHO_00662	CDS	hypothetical protein
LNPJMAHO_00663	CDS	hypothetical protein
LNPJMAHO_00664	CDS	prfC	Peptide chain release factor RF3
LNPJMAHO_00665	CDS	macB_2	3.6.3.-	Macrolide export ATP-binding/permease protein MacB
LNPJMAHO_00666	CDS	lolE_2	Lipoprotein-releasing system transmembrane protein LolE
LNPJMAHO_00667	CDS	macA_2	Macrolide export protein MacA
LNPJMAHO_00668	CDS	ruvB	3.6.4.12	Holliday junction ATP-dependent DNA helicase RuvB
LNPJMAHO_00669	CDS	hypothetical protein
LNPJMAHO_00670	CDS	ruvA	3.6.4.12	Holliday junction ATP-dependent DNA helicase RuvA
LNPJMAHO_00671	CDS	PhoH-like protein
LNPJMAHO_00672	CDS	ybeY	3.1.-.-	Endoribonuclease YbeY
LNPJMAHO_00673	CDS	ade	3.5.4.2	Adenine deaminase
LNPJMAHO_00674	CDS	hypothetical protein
LNPJMAHO_00675	tRNA	tRNA-Phe(gaa)
LNPJMAHO_00676	CDS	nfrA1	1.5.1.38	FMN reductase (NADPH)
LNPJMAHO_00677	CDS	hypothetical protein
LNPJMAHO_00678	CDS	hypothetical protein
LNPJMAHO_00679	CDS	hypothetical protein
LNPJMAHO_00680	CDS	tyrS	6.1.1.1	Tyrosine--tRNA ligase
LNPJMAHO_00681	CDS	mepM	3.4.24.-	Murein DD-endopeptidase MepM
LNPJMAHO_00682	CDS	anmK	2.7.1.170	Anhydro-N-acetylmuramic acid kinase
LNPJMAHO_00683	CDS	erpA	Iron-sulfur cluster insertion protein ErpA
LNPJMAHO_00684	CDS	rpsI	30S ribosomal protein S9
LNPJMAHO_00685	CDS	rplM	50S ribosomal protein L13
LNPJMAHO_00686	CDS	rlmJ	2.1.1.266	Ribosomal RNA large subunit methyltransferase J
LNPJMAHO_00687	CDS	rlpA	4.2.2.-	Endolytic peptidoglycan transglycosylase RlpA
LNPJMAHO_00688	CDS	metF	1.5.1.20	5,10-methylenetetrahydrofolate reductase
LNPJMAHO_00689	CDS	tlyA	Hemolysin A
LNPJMAHO_00690	CDS	ahcY	3.3.1.1	Adenosylhomocysteinase
LNPJMAHO_00691	CDS	dtd	3.1.1.96	D-aminoacyl-tRNA deacylase
LNPJMAHO_00692	CDS	putative signaling protein
LNPJMAHO_00693	CDS	ackA	2.7.2.1	Acetate kinase
LNPJMAHO_00694	CDS	pta	2.3.1.8	Phosphate acetyltransferase
LNPJMAHO_00695	CDS	fabI_1	1.3.1.9	Enoyl-[acyl-carrier-protein] reductase [NADH] FabI
LNPJMAHO_00696	CDS	phaC_1	2.3.1.-	Poly(3-hydroxyalkanoate) polymerase subunit PhaC
LNPJMAHO_00697	CDS	alkJ_1	1.1.99.-	Alcohol dehydrogenase [acceptor]
LNPJMAHO_00698	CDS	hbd	1.1.1.157	3-hydroxybutyryl-CoA dehydrogenase
LNPJMAHO_00699	CDS	ohrB	Organic hydroperoxide resistance protein OhrB
LNPJMAHO_00700	CDS	thpR	3.1.4.-	RNA 2',3'-cyclic phosphodiesterase
LNPJMAHO_00701	CDS	hypothetical protein
LNPJMAHO_00702	CDS	prkC_2	2.7.11.1	Serine/threonine-protein kinase PrkC
LNPJMAHO_00703	CDS	phoP_2	Alkaline phosphatase synthesis transcriptional regulatory protein PhoP
LNPJMAHO_00704	CDS	rpfC_1	2.7.13.3	Sensory/regulatory protein RpfC
LNPJMAHO_00705	CDS	hypothetical protein
LNPJMAHO_00706	CDS	htpG	Chaperone protein HtpG
LNPJMAHO_00707	CDS	bfrD	putative TonB-dependent receptor BfrD
LNPJMAHO_00708	CDS	1.14.11.-	PKHD-type hydroxylase
LNPJMAHO_00709	CDS	hmo	1.1.3.46	4-hydroxymandelate oxidase
LNPJMAHO_00710	CDS	hypothetical protein
LNPJMAHO_00711	CDS	Transcriptional regulator SdrP
LNPJMAHO_00712	CDS	6.2.1.3	Long-chain-fatty-acid--CoA ligase FadD15
LNPJMAHO_00713	CDS	cysA_1	3.6.3.25	Sulfate/thiosulfate import ATP-binding protein CysA
LNPJMAHO_00714	CDS	livH_1	High-affinity branched-chain amino acid transport system permease protein LivH
LNPJMAHO_00715	CDS	hypothetical protein
LNPJMAHO_00716	CDS	hypothetical protein
LNPJMAHO_00717	CDS	livF_1	High-affinity branched-chain amino acid transport ATP-binding protein LivF
LNPJMAHO_00718	CDS	6.2.1.30	Phenylacetate-coenzyme A ligase
LNPJMAHO_00719	CDS	hypothetical protein
LNPJMAHO_00720	CDS	hypothetical protein
LNPJMAHO_00721	CDS	2.1.1.-	putative fatty acid methyltransferase
LNPJMAHO_00722	CDS	hypothetical protein
LNPJMAHO_00723	CDS	hypothetical protein
LNPJMAHO_00724	CDS	1.-.-.-	putative FAD-linked oxidoreductase
LNPJMAHO_00725	tRNA	tRNA-Ser(gct)
LNPJMAHO_00726	tRNA	tRNA-Ser(gct)
LNPJMAHO_00727	CDS	2.7.2.4	Aspartate kinase
LNPJMAHO_00728	CDS	tilS	6.3.4.19	tRNA(Ile)-lysidine synthase
LNPJMAHO_00729	CDS	accA	6.4.1.2	Acetyl-coenzyme A carboxylase carboxyl transferase subunit alpha
LNPJMAHO_00730	CDS	alkA	3.2.2.21	DNA-3-methyladenine glycosylase
LNPJMAHO_00731	CDS	cysS	6.1.1.16	Cysteine--tRNA ligase
LNPJMAHO_00732	CDS	bepA_2	3.4.-.-	Beta-barrel assembly-enhancing protease
LNPJMAHO_00733	CDS	5.2.1.8	Peptidyl-prolyl cis-trans isomerase cyp18
LNPJMAHO_00734	CDS	5.2.1.8	Peptidyl-prolyl cis-trans isomerase cyp18
LNPJMAHO_00735	CDS	lpxH	3.6.1.54	UDP-2,3-diacylglucosamine hydrolase
LNPJMAHO_00736	CDS	5.4.4.3	3-hydroxylaminophenol mutase
LNPJMAHO_00737	CDS	hypothetical protein
LNPJMAHO_00738	CDS	glnL	2.7.13.3	Nitrogen regulation protein NR(II)
LNPJMAHO_00739	tRNA	tRNA-Gly(acc)
LNPJMAHO_00740	CDS	hypothetical protein
LNPJMAHO_00741	CDS	hypothetical protein
LNPJMAHO_00742	CDS	hypothetical protein
LNPJMAHO_00743	CDS	hypothetical protein
LNPJMAHO_00744	CDS	mhpF	1.2.1.10	Acetaldehyde dehydrogenase
LNPJMAHO_00745	CDS	hypothetical protein
LNPJMAHO_00746	CDS	glnS	6.1.1.18	Glutamine--tRNA ligase
LNPJMAHO_00747	CDS	hypothetical protein
LNPJMAHO_00748	CDS	aroQ	4.2.1.10	3-dehydroquinate dehydratase
LNPJMAHO_00749	CDS	mhpC	3.7.1.14	2-hydroxy-6-oxononadienedioate/2-hydroxy-6-oxononatrienedioate hydrolase
LNPJMAHO_00750	CDS	ygiD	1.13.11.29	4,5-DOPA dioxygenase extradiol
LNPJMAHO_00751	CDS	estB	3.1.1.1	Carboxylesterase 2
LNPJMAHO_00752	CDS	hypothetical protein
LNPJMAHO_00753	CDS	hypothetical protein
LNPJMAHO_00754	CDS	gpt	2.4.2.22	Xanthine phosphoribosyltransferase
LNPJMAHO_00755	CDS	purA	6.3.4.4	Adenylosuccinate synthetase
LNPJMAHO_00756	CDS	hisZ	ATP phosphoribosyltransferase regulatory subunit
LNPJMAHO_00757	CDS	hflC	Modulator of FtsH protease HflC
LNPJMAHO_00758	CDS	hflK_1	Modulator of FtsH protease HflK
LNPJMAHO_00759	CDS	hflX	GTPase HflX
LNPJMAHO_00760	CDS	hfq	RNA-binding protein Hfq
LNPJMAHO_00761	CDS	der	GTPase Der
LNPJMAHO_00762	CDS	bamB	Outer membrane protein assembly factor BamB
LNPJMAHO_00763	CDS	hypothetical protein
LNPJMAHO_00764	CDS	hisS	6.1.1.21	Histidine--tRNA ligase
LNPJMAHO_00765	CDS	ispG	1.17.7.3	4-hydroxy-3-methylbut-2-en-1-yl diphosphate synthase (flavodoxin)
LNPJMAHO_00766	CDS	rodZ	Cytoskeleton protein RodZ
LNPJMAHO_00767	CDS	bepA_3	3.4.-.-	Beta-barrel assembly-enhancing protease
LNPJMAHO_00768	CDS	rlmN	2.1.1.192	Dual-specificity RNA methyltransferase RlmN
LNPJMAHO_00769	CDS	ndk	2.7.4.6	Nucleoside diphosphate kinase
LNPJMAHO_00770	CDS	hypothetical protein
LNPJMAHO_00771	CDS	ltrA	Group II intron-encoded protein LtrA
LNPJMAHO_00772	CDS	rluB	5.4.99.22	Ribosomal large subunit pseudouridine synthase B
LNPJMAHO_00773	CDS	scpB_1	Segregation and condensation protein B
LNPJMAHO_00774	CDS	rluD	5.4.99.23	Ribosomal large subunit pseudouridine synthase D
LNPJMAHO_00775	CDS	nlpD	Murein hydrolase activator NlpD
LNPJMAHO_00776	CDS	pcm_1	2.1.1.77	Protein-L-isoaspartate O-methyltransferase
LNPJMAHO_00777	CDS	surE	3.1.3.5	5'-nucleotidase SurE
LNPJMAHO_00778	CDS	yedQ	2.7.7.65	putative diguanylate cyclase YedQ
LNPJMAHO_00779	CDS	gltS_1	Sodium/glutamate symporter
LNPJMAHO_00780	CDS	ggt	2.3.2.2	Gamma-glutamyltranspeptidase
LNPJMAHO_00781	CDS	hypothetical protein
LNPJMAHO_00782	CDS	clsC_1	2.7.8.-	Cardiolipin synthase C
LNPJMAHO_00783	CDS	clsC_2	2.7.8.-	Cardiolipin synthase C
LNPJMAHO_00784	CDS	hypothetical protein
LNPJMAHO_00785	CDS	frmA	1.1.1.284	S-(hydroxymethyl)glutathione dehydrogenase
LNPJMAHO_00786	CDS	hypothetical protein
LNPJMAHO_00787	CDS	rhlE_2	3.6.4.13	ATP-dependent RNA helicase RhlE
LNPJMAHO_00788	CDS	fghA	3.1.2.12	S-formylglutathione hydrolase
LNPJMAHO_00789	CDS	yegE_2	2.7.7.65	putative diguanylate cyclase YegE
LNPJMAHO_00790	CDS	hypothetical protein
LNPJMAHO_00791	CDS	hemR_1	Hemin receptor
LNPJMAHO_00792	CDS	cydX_1	1.10.3.14	Cytochrome bd ubiquinol oxidase subunit X
LNPJMAHO_00793	CDS	cydB_1	1.10.3.14	Cytochrome bd-I ubiquinol oxidase subunit 2
LNPJMAHO_00794	CDS	cydA_1	1.10.3.-	Cytochrome bd ubiquinol oxidase subunit 1
LNPJMAHO_00795	CDS	cydX_2	1.10.3.14	Cytochrome bd ubiquinol oxidase subunit X
LNPJMAHO_00796	CDS	cydB_2	1.10.3.14	Cytochrome bd-I ubiquinol oxidase subunit 2
LNPJMAHO_00797	CDS	cydA_2	1.10.3.14	Cytochrome bd-I ubiquinol oxidase subunit 1
LNPJMAHO_00798	CDS	putative ABC transporter ATP-binding protein
LNPJMAHO_00799	CDS	cydD	ATP-binding/permease protein CydD
LNPJMAHO_00800	CDS	1.13.12.-	Putative monooxygenase
LNPJMAHO_00801	CDS	dmdC_1	1.3.8.-	3-methylmercaptopropionyl-CoA dehydrogenase
LNPJMAHO_00802	CDS	hypothetical protein
LNPJMAHO_00803	CDS	etfA_1	Electron transfer flavoprotein subunit alpha
LNPJMAHO_00804	CDS	etfB_1	Electron transfer flavoprotein subunit beta
LNPJMAHO_00805	CDS	dpgD_1	4.2.1.17	Enoyl-CoA-hydratase
LNPJMAHO_00806	CDS	hdaH	3.5.1.-	Histone deacetylase-like amidohydrolase
LNPJMAHO_00807	CDS	ravA	3.6.3.-	ATPase RavA
LNPJMAHO_00808	CDS	hypothetical protein
LNPJMAHO_00809	CDS	tgpA	2.3.2.13	Protein-glutamine gamma-glutamyltransferase
LNPJMAHO_00810	CDS	mltB	4.2.2.-	Membrane-bound lytic murein transglycosylase B
LNPJMAHO_00811	CDS	hypothetical protein
LNPJMAHO_00812	CDS	6.2.1.3	Long-chain-fatty-acid--CoA ligase
LNPJMAHO_00813	CDS	ccp_1	1.11.1.5	Cytochrome c551 peroxidase
LNPJMAHO_00814	CDS	perR	Peroxide-responsive repressor PerR
LNPJMAHO_00815	CDS	queG	1.17.99.6	Epoxyqueuosine reductase
LNPJMAHO_00816	CDS	tsaE	tRNA threonylcarbamoyladenosine biosynthesis protein TsaE
LNPJMAHO_00817	CDS	amiC_1	3.5.1.28	N-acetylmuramoyl-L-alanine amidase AmiC
LNPJMAHO_00818	CDS	pgaA	Poly-beta-1,6-N-acetyl-D-glucosamine export protein
LNPJMAHO_00819	CDS	hypothetical protein
LNPJMAHO_00820	CDS	hypothetical protein
LNPJMAHO_00821	CDS	hypothetical protein
LNPJMAHO_00822	CDS	putative membrane protein
LNPJMAHO_00823	CDS	hypothetical protein
LNPJMAHO_00824	CDS	mutL	DNA mismatch repair protein MutL
LNPJMAHO_00825	CDS	hypothetical protein
LNPJMAHO_00826	CDS	gdhA_1	1.4.1.4	NADP-specific glutamate dehydrogenase
LNPJMAHO_00827	CDS	hypothetical protein
LNPJMAHO_00828	CDS	RNA-binding protein
LNPJMAHO_00829	CDS	rlmE	2.1.1.166	Ribosomal RNA large subunit methyltransferase E
LNPJMAHO_00830	CDS	ftsH_1	3.4.24.-	ATP-dependent zinc metalloprotease FtsH
LNPJMAHO_00831	CDS	folP_1	2.5.1.15	Dihydropteroate synthase
LNPJMAHO_00832	CDS	glmM	5.4.2.10	Phosphoglucosamine mutase
LNPJMAHO_00833	CDS	rnk	Regulator of nucleoside diphosphate kinase
LNPJMAHO_00834	CDS	hypothetical protein
LNPJMAHO_00835	CDS	1.-.-.-	putative oxidoreductase
LNPJMAHO_00836	CDS	hypothetical protein
LNPJMAHO_00837	CDS	gldA	1.1.1.6	Glycerol dehydrogenase
LNPJMAHO_00838	CDS	mgsA	4.2.3.3	Methylglyoxal synthase
LNPJMAHO_00839	CDS	bcr_2	Bicyclomycin resistance protein
LNPJMAHO_00840	CDS	miaA	2.5.1.75	tRNA dimethylallyltransferase
LNPJMAHO_00841	CDS	hypothetical protein
LNPJMAHO_00842	CDS	clcA	H(+)/Cl(-) exchange transporter ClcA
LNPJMAHO_00843	CDS	putP	Sodium/proline symporter
LNPJMAHO_00844	CDS	hypothetical protein
LNPJMAHO_00845	CDS	slcC	1.1.1.310	(S)-sulfolactate dehydrogenase
LNPJMAHO_00846	CDS	hypothetical protein
LNPJMAHO_00847	CDS	hypothetical protein
LNPJMAHO_00848	CDS	rspR_2	HTH-type transcriptional repressor RspR
LNPJMAHO_00849	CDS	scpB_2	4.1.1.41	Methylmalonyl-CoA decarboxylase
LNPJMAHO_00850	CDS	hypothetical protein
LNPJMAHO_00851	CDS	lcfB_1	6.2.1.3	Long-chain-fatty-acid--CoA ligase
LNPJMAHO_00852	CDS	hypothetical protein
LNPJMAHO_00853	CDS	hypothetical protein
LNPJMAHO_00854	CDS	hypothetical protein
LNPJMAHO_00855	CDS	uvrD_2	3.6.4.12	DNA helicase II
LNPJMAHO_00856	CDS	hypothetical protein
LNPJMAHO_00857	CDS	fyuA_1	Pesticin receptor
LNPJMAHO_00858	CDS	irtB	3.6.3.-	Iron import ATP-binding/permease protein IrtB
LNPJMAHO_00859	CDS	irtA	3.6.3.-	Iron import ATP-binding/permease protein IrtA
LNPJMAHO_00860	CDS	hypothetical protein
LNPJMAHO_00861	CDS	pchR_1	Regulatory protein PchR
LNPJMAHO_00862	CDS	hypothetical protein
LNPJMAHO_00863	CDS	putative signaling protein
LNPJMAHO_00864	CDS	hypothetical protein
LNPJMAHO_00865	CDS	hypothetical protein
LNPJMAHO_00866	CDS	hypothetical protein
LNPJMAHO_00867	CDS	gltI_1	Glutamate/aspartate import solute-binding protein
LNPJMAHO_00868	CDS	hypothetical protein
LNPJMAHO_00869	CDS	livH_2	High-affinity branched-chain amino acid transport system permease protein LivH
LNPJMAHO_00870	CDS	hypothetical protein
LNPJMAHO_00871	CDS	livF_2	High-affinity branched-chain amino acid transport ATP-binding protein LivF
LNPJMAHO_00872	CDS	drrA_2	3.6.3.-	Daunorubicin/doxorubicin resistance ATP-binding protein DrrA
LNPJMAHO_00873	CDS	hypothetical protein
LNPJMAHO_00874	CDS	hypothetical protein
LNPJMAHO_00875	CDS	nuoN	1.6.5.11	NADH-quinone oxidoreductase subunit N
LNPJMAHO_00876	CDS	nuoM	1.6.5.11	NADH-quinone oxidoreductase subunit M
LNPJMAHO_00877	CDS	nuoL	1.6.5.11	NADH-quinone oxidoreductase subunit L
LNPJMAHO_00878	CDS	1.6.5.11	NADH-quinone oxidoreductase subunit 11
LNPJMAHO_00879	CDS	nuoJ	1.6.5.11	NADH-quinone oxidoreductase subunit J
LNPJMAHO_00880	CDS	nuoI	1.6.5.11	NADH-quinone oxidoreductase subunit I
LNPJMAHO_00881	CDS	nuoH	1.6.5.11	NADH-quinone oxidoreductase subunit H
LNPJMAHO_00882	CDS	nqo3	1.6.5.11	NADH-quinone oxidoreductase chain 3
LNPJMAHO_00883	CDS	nuoF	1.6.5.11	NADH-quinone oxidoreductase subunit F
LNPJMAHO_00884	CDS	nqo2	1.6.5.11	NADH-quinone oxidoreductase subunit 2
LNPJMAHO_00885	CDS	nuoD	1.6.5.11	NADH-quinone oxidoreductase subunit D
LNPJMAHO_00886	CDS	nqo5	1.6.5.11	NADH-quinone oxidoreductase chain 5
LNPJMAHO_00887	CDS	nuoB	1.6.5.11	NADH-quinone oxidoreductase subunit B
LNPJMAHO_00888	CDS	ndhC	1.6.5.-	NAD(P)H-quinone oxidoreductase subunit 3
LNPJMAHO_00889	tRNA	tRNA-Leu(gag)
LNPJMAHO_00890	CDS	secG	Protein-export membrane protein SecG
LNPJMAHO_00891	CDS	tpiA	5.3.1.1	Triosephosphate isomerase
LNPJMAHO_00892	CDS	pnp	2.7.7.8	Polyribonucleotide nucleotidyltransferase
LNPJMAHO_00893	CDS	rpsO	30S ribosomal protein S15
LNPJMAHO_00894	CDS	hypothetical protein
LNPJMAHO_00895	CDS	hypothetical protein
LNPJMAHO_00896	CDS	hypothetical protein
LNPJMAHO_00897	CDS	hypothetical protein
LNPJMAHO_00898	CDS	hypothetical protein
LNPJMAHO_00899	CDS	pilY1	Type IV pilus biogenesis factor PilY1
LNPJMAHO_00900	CDS	hypothetical protein
LNPJMAHO_00901	CDS	ribD	Riboflavin biosynthesis protein RibD
LNPJMAHO_00902	CDS	clsC_3	2.7.8.-	Cardiolipin synthase C
LNPJMAHO_00903	CDS	dusC	1.3.1.-	tRNA-dihydrouridine(16) synthase
LNPJMAHO_00904	CDS	hypothetical protein
LNPJMAHO_00905	CDS	prmC_2	2.1.1.297	Release factor glutamine methyltransferase
LNPJMAHO_00906	CDS	mshD	2.3.1.189	Mycothiol acetyltransferase
LNPJMAHO_00907	CDS	calB	1.2.1.68	Coniferyl aldehyde dehydrogenase
LNPJMAHO_00908	CDS	hypothetical protein
LNPJMAHO_00909	CDS	clpB	Chaperone protein ClpB
LNPJMAHO_00910	CDS	hypothetical protein
LNPJMAHO_00911	CDS	yceJ	Cytochrome b561
LNPJMAHO_00912	CDS	yceI_1	Protein YceI
LNPJMAHO_00913	CDS	yceI_2	Protein YceI
LNPJMAHO_00914	CDS	moaE	2.8.1.12	Molybdopterin synthase catalytic subunit
LNPJMAHO_00915	CDS	hypothetical protein
LNPJMAHO_00916	CDS	hypothetical protein
LNPJMAHO_00917	CDS	hypothetical protein
LNPJMAHO_00918	CDS	bcr_3	Bicyclomycin resistance protein
LNPJMAHO_00919	CDS	hypothetical protein
LNPJMAHO_00920	CDS	hypothetical protein
LNPJMAHO_00921	CDS	moaD	Molybdopterin synthase sulfur carrier subunit
LNPJMAHO_00922	CDS	moeA	2.10.1.1	Molybdopterin molybdenumtransferase
LNPJMAHO_00923	CDS	mobB	Molybdopterin-guanine dinucleotide biosynthesis adapter protein
LNPJMAHO_00924	CDS	thrC	4.2.3.1	Threonine synthase
LNPJMAHO_00925	CDS	hom	1.1.1.3	Homoserine dehydrogenase
LNPJMAHO_00926	CDS	alaA	2.6.1.2	Glutamate-pyruvate aminotransferase AlaA
LNPJMAHO_00927	CDS	hypothetical protein
LNPJMAHO_00928	CDS	bcp	1.11.1.15	Putative peroxiredoxin bcp
LNPJMAHO_00929	CDS	PhoH-like protein
LNPJMAHO_00930	CDS	hypothetical protein
LNPJMAHO_00931	CDS	dnaB	3.6.4.12	Replicative DNA helicase
LNPJMAHO_00932	CDS	rplI	50S ribosomal protein L9
LNPJMAHO_00933	CDS	rpsR	30S ribosomal protein S18
LNPJMAHO_00934	CDS	rpsF	30S ribosomal protein S6
LNPJMAHO_00935	CDS	grpE	Protein GrpE
LNPJMAHO_00936	CDS	dnaK_1	Chaperone protein DnaK
LNPJMAHO_00937	CDS	dnaJ	Chaperone protein DnaJ
LNPJMAHO_00938	CDS	quiA_2	1.1.5.8	Quinate/shikimate dehydrogenase (quinone)
LNPJMAHO_00939	CDS	fyuA_2	Pesticin receptor
LNPJMAHO_00940	CDS	gltC_1	HTH-type transcriptional regulator GltC
LNPJMAHO_00941	CDS	leuC	4.2.1.33	3-isopropylmalate dehydratase large subunit
LNPJMAHO_00942	CDS	hypothetical protein
LNPJMAHO_00943	CDS	leuD1	4.2.1.33	3-isopropylmalate dehydratase small subunit 1
LNPJMAHO_00944	CDS	leuB	1.1.1.85	3-isopropylmalate dehydrogenase
LNPJMAHO_00945	CDS	asd	1.2.1.11	Aspartate-semialdehyde dehydrogenase
LNPJMAHO_00946	CDS	hypothetical protein
LNPJMAHO_00947	CDS	truA	5.4.99.12	tRNA pseudouridine synthase A
LNPJMAHO_00948	CDS	trpF	5.3.1.24	N-(5'-phosphoribosyl)anthranilate isomerase
LNPJMAHO_00949	CDS	trpB	4.2.1.20	Tryptophan synthase beta chain
LNPJMAHO_00950	CDS	trpA	4.2.1.20	Tryptophan synthase alpha chain
LNPJMAHO_00951	CDS	accD	6.4.1.2	Acetyl-coenzyme A carboxylase carboxyl transferase subunit beta
LNPJMAHO_00952	CDS	hypothetical protein
LNPJMAHO_00953	CDS	lon_1	3.4.21.53	Lon protease
LNPJMAHO_00954	CDS	lysS	6.1.1.6	Lysine--tRNA ligase
LNPJMAHO_00955	CDS	mscS	Small-conductance mechanosensitive channel
LNPJMAHO_00956	CDS	purT	2.1.2.-	Formate-dependent phosphoribosylglycinamide formyltransferase
LNPJMAHO_00957	CDS	hypothetical protein
LNPJMAHO_00958	CDS	tsr_2	Methyl-accepting chemotaxis protein I
LNPJMAHO_00959	CDS	pfp	2.7.1.90	Pyrophosphate--fructose 6-phosphate 1-phosphotransferase
LNPJMAHO_00960	CDS	nagZ	3.2.1.52	Beta-hexosaminidase
LNPJMAHO_00961	CDS	acpS	2.7.8.7	Holo-[acyl-carrier-protein] synthase
LNPJMAHO_00962	CDS	pdxJ	2.6.99.2	Pyridoxine 5'-phosphate synthase
LNPJMAHO_00963	CDS	recO	DNA repair protein RecO
LNPJMAHO_00964	CDS	era	GTPase Era
LNPJMAHO_00965	CDS	rnc	3.1.26.3	Ribonuclease 3
LNPJMAHO_00966	CDS	hypothetical protein
LNPJMAHO_00967	CDS	lepB	3.4.21.89	Signal peptidase I
LNPJMAHO_00968	CDS	lepA	3.6.5.-	Elongation factor 4
LNPJMAHO_00969	CDS	htrA	Putative serine protease HtrA
LNPJMAHO_00970	CDS	hypothetical protein
LNPJMAHO_00971	CDS	rpoE	ECF RNA polymerase sigma-E factor
LNPJMAHO_00972	CDS	hypothetical protein
LNPJMAHO_00973	CDS	fabF	2.3.1.179	3-oxoacyl-[acyl-carrier-protein] synthase 2
LNPJMAHO_00974	CDS	acpP	Acyl carrier protein
LNPJMAHO_00975	CDS	fabG_2	1.1.1.100	3-oxoacyl-[acyl-carrier-protein] reductase FabG
LNPJMAHO_00976	CDS	fabD	2.3.1.39	Malonyl CoA-acyl carrier protein transacylase
LNPJMAHO_00977	CDS	fabH	2.3.1.180	3-oxoacyl-[acyl-carrier-protein] synthase 3
LNPJMAHO_00978	CDS	plsX	2.3.1.-	Phosphate acyltransferase
LNPJMAHO_00979	CDS	rpmF	50S ribosomal protein L32
LNPJMAHO_00980	CDS	yceD	Large ribosomal RNA subunit accumulation protein YceD
LNPJMAHO_00981	CDS	yceF	Maf-like protein YceF
LNPJMAHO_00982	CDS	rsmI_1	2.1.1.198	Ribosomal RNA small subunit methyltransferase I
LNPJMAHO_00983	CDS	sppA	3.4.21.-	Putative signal peptide peptidase SppA
LNPJMAHO_00984	CDS	3.1.3.5	5'-nucleotidase
LNPJMAHO_00985	CDS	rluC	5.4.99.24	Ribosomal large subunit pseudouridine synthase C
LNPJMAHO_00986	CDS	rne_2	3.1.26.12	Ribonuclease E
LNPJMAHO_00987	CDS	hypothetical protein
LNPJMAHO_00988	CDS	queF	1.7.1.13	NADPH-dependent 7-cyano-7-deazaguanine reductase
LNPJMAHO_00989	CDS	adoK	2.7.1.20	Adenosine kinase
LNPJMAHO_00990	CDS	hypothetical protein
LNPJMAHO_00991	CDS	prmA	2.1.1.-	Ribosomal protein L11 methyltransferase
LNPJMAHO_00992	CDS	accC_1	6.3.4.14	Biotin carboxylase
LNPJMAHO_00993	CDS	accB	Biotin carboxyl carrier protein of acetyl-CoA carboxylase
LNPJMAHO_00994	CDS	resA_1	Thiol-disulfide oxidoreductase ResA
LNPJMAHO_00995	CDS	hypothetical protein
LNPJMAHO_00996	CDS	mpl	6.3.2.45	UDP-N-acetylmuramate--L-alanyl-gamma-D-glutamyl-meso-2,6-diaminoheptandioate ligase
LNPJMAHO_00997	CDS	hypothetical protein
LNPJMAHO_00998	CDS	aroG_1	2.5.1.54	Phospho-2-dehydro-3-deoxyheptonate aldolase, Phe-sensitive
LNPJMAHO_00999	CDS	tldD	3.4.-.-	Metalloprotease TldD
LNPJMAHO_01000	CDS	hypothetical protein
LNPJMAHO_01001	CDS	mrdB	2.4.1.129	Peptidoglycan glycosyltransferase MrdB
LNPJMAHO_01002	CDS	hypothetical protein
LNPJMAHO_01003	CDS	rnb	3.1.13.1	Exoribonuclease 2
LNPJMAHO_01004	CDS	hypothetical protein
LNPJMAHO_01005	CDS	aroE	1.1.1.25	Shikimate dehydrogenase (NADP(+))
LNPJMAHO_01006	CDS	mtgA	2.4.1.129	Biosynthetic peptidoglycan transglycosylase
LNPJMAHO_01007	CDS	ruvC	3.1.22.4	Crossover junction endodeoxyribonuclease RuvC
LNPJMAHO_01008	CDS	thiC	4.1.99.17	Phosphomethylpyrimidine synthase
LNPJMAHO_01009	CDS	lpxC	3.5.1.108	UDP-3-O-acyl-N-acetylglucosamine deacetylase
LNPJMAHO_01010	CDS	ftsZ_1	Cell division protein FtsZ
LNPJMAHO_01011	CDS	ftsA_2	Cell division protein FtsA
LNPJMAHO_01012	CDS	ftsQ	Cell division protein FtsQ
LNPJMAHO_01013	CDS	ddlB	6.3.2.4	D-alanine--D-alanine ligase B
LNPJMAHO_01014	CDS	murC	6.3.2.8	UDP-N-acetylmuramate--L-alanine ligase
LNPJMAHO_01015	CDS	murG	2.4.1.227	UDP-N-acetylglucosamine--N-acetylmuramyl-(pentapeptide) pyrophosphoryl-undecaprenol N-acetylglucosamine transferase
LNPJMAHO_01016	CDS	ftsW	2.4.1.129	putative peptidoglycan glycosyltransferase FtsW
LNPJMAHO_01017	CDS	murD	6.3.2.9	UDP-N-acetylmuramoylalanine--D-glutamate ligase
LNPJMAHO_01018	CDS	mraY	2.7.8.13	Phospho-N-acetylmuramoyl-pentapeptide-transferase
LNPJMAHO_01019	CDS	murF	6.3.2.10	UDP-N-acetylmuramoyl-tripeptide--D-alanyl-D-alanine ligase
LNPJMAHO_01020	CDS	murE	6.3.2.13	UDP-N-acetylmuramoyl-L-alanyl-D-glutamate--2,6-diaminopimelate ligase
LNPJMAHO_01021	CDS	penA	3.4.16.4	putative peptidoglycan D,D-transpeptidase PenA
LNPJMAHO_01022	CDS	ftsL	Cell division protein FtsL
LNPJMAHO_01023	CDS	rsmH	2.1.1.199	Ribosomal RNA small subunit methyltransferase H
LNPJMAHO_01024	CDS	mraZ	Transcriptional regulator MraZ
LNPJMAHO_01025	CDS	hslU	ATP-dependent protease ATPase subunit HslU
LNPJMAHO_01026	CDS	hslV	3.4.25.2	ATP-dependent protease subunit HslV
LNPJMAHO_01027	CDS	hypothetical protein
LNPJMAHO_01028	CDS	dksA_2	RNA polymerase-binding transcription factor DksA
LNPJMAHO_01029	CDS	yjiA	putative GTP-binding protein YjiA
LNPJMAHO_01030	CDS	xerC_1	Tyrosine recombinase XerC
LNPJMAHO_01031	CDS	hypothetical protein
LNPJMAHO_01032	CDS	dapF	5.1.1.7	Diaminopimelate epimerase
LNPJMAHO_01033	CDS	hypothetical protein
LNPJMAHO_01034	CDS	hypothetical protein
LNPJMAHO_01035	CDS	rluF	5.4.99.21	23S rRNA pseudouridine(2604) synthase
LNPJMAHO_01036	CDS	gloC_1	3.1.2.6	Hydroxyacylglutathione hydrolase GloC
LNPJMAHO_01037	CDS	hypothetical protein
LNPJMAHO_01038	CDS	cysK	2.5.1.47	Cysteine synthase
LNPJMAHO_01039	CDS	3.6.3.-	Putative multidrug export ATP-binding/permease protein
LNPJMAHO_01040	CDS	aer_2	Aerotaxis receptor
LNPJMAHO_01041	CDS	sbcD	Nuclease SbcCD subunit D
LNPJMAHO_01042	CDS	sbcC	Nuclease SbcCD subunit C
LNPJMAHO_01043	CDS	hypothetical protein
LNPJMAHO_01044	CDS	hypothetical protein
LNPJMAHO_01045	CDS	yhhQ	Inner membrane protein YhhQ
LNPJMAHO_01046	CDS	glxR_1	1.1.1.60	2-hydroxy-3-oxopropionate reductase
LNPJMAHO_01047	tRNA	tRNA-Lys(ctt)
LNPJMAHO_01048	tRNA	tRNA-Lys(ctt)
LNPJMAHO_01049	tRNA	tRNA-Lys(ctt)
LNPJMAHO_01050	CDS	rhlE_3	3.6.4.13	ATP-dependent RNA helicase RhlE
LNPJMAHO_01051	CDS	orn	3.1.-.-	Oligoribonuclease
LNPJMAHO_01052	CDS	htpX_2	3.4.24.-	Protease HtpX
LNPJMAHO_01053	CDS	rsgA	3.6.1.-	Small ribosomal subunit biogenesis GTPase RsgA
LNPJMAHO_01054	CDS	cbiB	Cobalamin biosynthesis protein CbiB
LNPJMAHO_01055	CDS	nudL	3.6.1.-	putative Nudix hydrolase NudL
LNPJMAHO_01056	CDS	rplS	50S ribosomal protein L19
LNPJMAHO_01057	CDS	trmD	2.1.1.228	tRNA (guanine-N(1)-)-methyltransferase
LNPJMAHO_01058	CDS	rimM	Ribosome maturation factor RimM
LNPJMAHO_01059	CDS	rpsP	30S ribosomal protein S16
LNPJMAHO_01060	CDS	pitA_1	2.3.1.-	L-methionine sulfoximine/L-methionine sulfone acetyltransferase
LNPJMAHO_01061	CDS	pitA_2	Low-affinity inorganic phosphate transporter 1
LNPJMAHO_01062	CDS	hypothetical protein
LNPJMAHO_01063	CDS	rarA	Replication-associated recombination protein A
LNPJMAHO_01064	CDS	brnQ	Branched-chain amino acid transport system 2 carrier protein
LNPJMAHO_01065	CDS	lolA	Outer-membrane lipoprotein carrier protein
LNPJMAHO_01066	CDS	ftsK	DNA translocase FtsK
LNPJMAHO_01067	CDS	trxB	1.8.1.9	Thioredoxin reductase
LNPJMAHO_01068	CDS	rpmB	50S ribosomal protein L28
LNPJMAHO_01069	CDS	rpmG	50S ribosomal protein L33
LNPJMAHO_01070	CDS	ribH2	2.5.1.78	6,7-dimethyl-8-ribityllumazine synthase 2
LNPJMAHO_01071	CDS	arsC	1.20.4.1	Arsenate reductase
LNPJMAHO_01072	CDS	hypothetical protein
LNPJMAHO_01073	CDS	plsC_1	2.3.1.51	1-acyl-sn-glycerol-3-phosphate acyltransferase
LNPJMAHO_01074	CDS	pyrC_1	3.5.2.3	Dihydroorotase
LNPJMAHO_01075	CDS	pyrB	2.1.3.2	Aspartate carbamoyltransferase
LNPJMAHO_01076	CDS	pyrR_2	Bifunctional protein PyrR
LNPJMAHO_01077	CDS	yqgF	3.1.-.-	Putative pre-16S rRNA nuclease
LNPJMAHO_01078	CDS	hypothetical protein
LNPJMAHO_01079	CDS	cheA_1	2.7.13.3	Chemotaxis protein CheA
LNPJMAHO_01080	CDS	pctC	Methyl-accepting chemotaxis protein PctC
LNPJMAHO_01081	CDS	hypothetical protein
LNPJMAHO_01082	CDS	phoB_1	Phosphate regulon transcriptional regulatory protein PhoB
LNPJMAHO_01083	CDS	walR	Transcriptional regulatory protein WalR
LNPJMAHO_01084	CDS	thiD_1	2.7.1.49	Hydroxymethylpyrimidine/phosphomethylpyrimidine kinase
LNPJMAHO_01085	CDS	hemL	5.4.3.8	Glutamate-1-semialdehyde 2,1-aminomutase
LNPJMAHO_01086	CDS	yhdG	putative amino acid permease YhdG
LNPJMAHO_01087	CDS	cyt	Cytochrome c-552
LNPJMAHO_01088	CDS	purH	Bifunctional purine biosynthesis protein PurH
LNPJMAHO_01089	CDS	fis	DNA-binding protein Fis
LNPJMAHO_01090	CDS	dus	1.3.1.-	putative tRNA-dihydrouridine synthase
LNPJMAHO_01091	CDS	hypothetical protein
LNPJMAHO_01092	CDS	yqaA	Inner membrane protein YqaA
LNPJMAHO_01093	CDS	tmoT_1	Response regulator protein TmoT
LNPJMAHO_01094	CDS	tmoS	2.7.13.3	Sensor histidine kinase TmoS
LNPJMAHO_01095	CDS	hypothetical protein
LNPJMAHO_01096	CDS	mgtA	3.6.3.2	Magnesium-transporting ATPase, P-type 1
LNPJMAHO_01097	CDS	hypothetical protein
LNPJMAHO_01098	CDS	hypothetical protein
LNPJMAHO_01099	CDS	hypothetical protein
LNPJMAHO_01100	CDS	nadC	2.4.2.19	putative nicotinate-nucleotide pyrophosphorylase [carboxylating]
LNPJMAHO_01101	CDS	hypothetical protein
LNPJMAHO_01102	CDS	hypothetical protein
LNPJMAHO_01103	CDS	hypothetical protein
LNPJMAHO_01104	CDS	sutR	HTH-type transcriptional regulator SutR
LNPJMAHO_01105	CDS	hypothetical protein
LNPJMAHO_01106	CDS	hypothetical protein
LNPJMAHO_01107	CDS	hypothetical protein
LNPJMAHO_01108	CDS	hypothetical protein
LNPJMAHO_01109	CDS	hypothetical protein
LNPJMAHO_01110	CDS	hypothetical protein
LNPJMAHO_01111	CDS	hypothetical protein
LNPJMAHO_01112	CDS	hypothetical protein
LNPJMAHO_01113	CDS	hypothetical protein
LNPJMAHO_01114	CDS	traC_1	2.7.7.-	DNA primase TraC
LNPJMAHO_01115	CDS	hypothetical protein
LNPJMAHO_01116	CDS	hypothetical protein
LNPJMAHO_01117	CDS	hypothetical protein
LNPJMAHO_01118	CDS	hypothetical protein
LNPJMAHO_01119	CDS	hypothetical protein
LNPJMAHO_01120	CDS	hypothetical protein
LNPJMAHO_01121	CDS	hypothetical protein
LNPJMAHO_01122	CDS	hypothetical protein
LNPJMAHO_01123	CDS	hypothetical protein
LNPJMAHO_01124	CDS	hypothetical protein
LNPJMAHO_01125	CDS	hypothetical protein
LNPJMAHO_01126	CDS	hypothetical protein
LNPJMAHO_01127	CDS	hypothetical protein
LNPJMAHO_01128	CDS	hypothetical protein
LNPJMAHO_01129	CDS	hypothetical protein
LNPJMAHO_01130	CDS	hypothetical protein
LNPJMAHO_01131	CDS	hypothetical protein
LNPJMAHO_01132	CDS	hypothetical protein
LNPJMAHO_01133	CDS	hypothetical protein
LNPJMAHO_01134	CDS	algE1	5.1.3.-	Poly(beta-D-mannuronate) C5 epimerase 1
LNPJMAHO_01135	CDS	hypothetical protein
LNPJMAHO_01136	CDS	hypothetical protein
LNPJMAHO_01137	CDS	apxIB	Toxin RTX-I translocation ATP-binding protein
LNPJMAHO_01138	CDS	hypothetical protein
LNPJMAHO_01139	CDS	hypothetical protein
LNPJMAHO_01140	CDS	hypothetical protein
LNPJMAHO_01141	CDS	hypothetical protein
LNPJMAHO_01142	CDS	hypothetical protein
LNPJMAHO_01143	CDS	icd_1	1.1.1.42	Isocitrate dehydrogenase [NADP]
LNPJMAHO_01144	CDS	ribZ_1	Riboflavin transporter RibZ
LNPJMAHO_01145	CDS	hypothetical protein
LNPJMAHO_01146	CDS	mutT1	3.6.1.55	putative 8-oxo-dGTP diphosphatase 1
LNPJMAHO_01147	CDS	nagK	3.7.1.20	Fumarylpyruvate hydrolase
LNPJMAHO_01148	CDS	yfiH	Laccase domain protein YfiH
LNPJMAHO_01149	CDS	hypothetical protein
LNPJMAHO_01150	CDS	phaC_2	2.3.1.-	Poly(3-hydroxyalkanoate) polymerase subunit PhaC
LNPJMAHO_01151	CDS	phaA	2.3.1.9	Acetyl-CoA acetyltransferase
LNPJMAHO_01152	CDS	phaB	1.1.1.36	Acetoacetyl-CoA reductase
LNPJMAHO_01153	CDS	hypothetical protein
LNPJMAHO_01154	CDS	alsT	Amino-acid carrier protein AlsT
LNPJMAHO_01155	CDS	xerC_2	Tyrosine recombinase XerC
LNPJMAHO_01156	CDS	fixL_1	2.7.13.3	Sensor protein FixL
LNPJMAHO_01157	CDS	rspR_3	HTH-type transcriptional repressor RspR
LNPJMAHO_01158	CDS	scpA_2	5.4.99.2	Methylmalonyl-CoA mutase
LNPJMAHO_01159	CDS	3.6.-.-	putative GTPase
LNPJMAHO_01160	CDS	pccB	6.4.1.3	Propionyl-CoA carboxylase beta chain
LNPJMAHO_01161	CDS	accA1_1	Acetyl-/propionyl-coenzyme A carboxylase alpha chain
LNPJMAHO_01162	CDS	hypothetical protein
LNPJMAHO_01163	CDS	3.1.1.1	Carboxylesterase
LNPJMAHO_01164	CDS	Leu/Ile/Val-binding protein
LNPJMAHO_01165	CDS	csaA	putative chaperone CsaA
LNPJMAHO_01166	CDS	livH_3	High-affinity branched-chain amino acid transport system permease protein LivH
LNPJMAHO_01167	CDS	hypothetical protein
LNPJMAHO_01168	CDS	lptB_1	3.6.3.-	Lipopolysaccharide export system ATP-binding protein LptB
LNPJMAHO_01169	CDS	livF_3	High-affinity branched-chain amino acid transport ATP-binding protein LivF
LNPJMAHO_01170	CDS	hypothetical protein
LNPJMAHO_01171	CDS	fabG_3	1.1.1.100	3-oxoacyl-[acyl-carrier-protein] reductase FabG
LNPJMAHO_01172	CDS	iclR	Transcriptional repressor IclR
LNPJMAHO_01173	CDS	hypothetical protein
LNPJMAHO_01174	CDS	hypothetical protein
LNPJMAHO_01175	CDS	proA_2	4.1.3.16	4-hydroxy-4-methyl-2-oxoglutarate aldolase/4-carboxy-4-hydroxy-2-oxoadipate aldolase
LNPJMAHO_01176	CDS	bacG	1.3.1.-	NADPH-dependent reductase BacG
LNPJMAHO_01177	CDS	lysP	Lysine-specific permease
LNPJMAHO_01178	CDS	hypothetical protein
LNPJMAHO_01179	CDS	hypothetical protein
LNPJMAHO_01180	CDS	1.18.1.2	Ferredoxin--NADP reductase
LNPJMAHO_01181	CDS	fdxA	Ferredoxin 1
LNPJMAHO_01182	CDS	cysN	2.7.7.4	Sulfate adenylyltransferase subunit 1
LNPJMAHO_01183	CDS	cysD	2.7.7.4	Sulfate adenylyltransferase subunit 2
LNPJMAHO_01184	CDS	cysH	1.8.4.8	Phosphoadenosine phosphosulfate reductase
LNPJMAHO_01185	CDS	hypothetical protein
LNPJMAHO_01186	CDS	sir	1.8.7.1	Sulfite reductase [ferredoxin]
LNPJMAHO_01187	CDS	hypothetical protein
LNPJMAHO_01188	CDS	mnmC_1	tRNA 5-methylaminomethyl-2-thiouridine biosynthesis bifunctional protein MnmC
LNPJMAHO_01189	CDS	hypothetical protein
LNPJMAHO_01190	CDS	putative Fe(2+)-trafficking protein
LNPJMAHO_01191	CDS	sbp_1	Sulfate-binding protein
LNPJMAHO_01192	CDS	hypothetical protein
LNPJMAHO_01193	CDS	mmsB	1.1.1.31	3-hydroxyisobutyrate dehydrogenase
LNPJMAHO_01194	CDS	acdA_2	1.3.99.-	Acyl-CoA dehydrogenase
LNPJMAHO_01195	CDS	hypothetical protein
LNPJMAHO_01196	CDS	mmsA	1.2.1.27	Methylmalonate-semialdehyde dehydrogenase [acylating]
LNPJMAHO_01197	CDS	tfdR	HTH-type transcriptional regulator TdfR
LNPJMAHO_01198	CDS	gmr_1	3.1.4.52	Cyclic di-GMP phosphodiesterase Gmr
LNPJMAHO_01199	CDS	smc_1	Chromosome partition protein Smc
LNPJMAHO_01200	CDS	hypothetical protein
LNPJMAHO_01201	CDS	ligA_1	6.5.1.2	DNA ligase
LNPJMAHO_01202	CDS	putative NTE family protein
LNPJMAHO_01203	CDS	hypothetical protein
LNPJMAHO_01204	CDS	rimO_1	2.8.4.4	Ribosomal protein S12 methylthiotransferase RimO
LNPJMAHO_01205	CDS	pdeB	3.1.4.52	Cyclic di-GMP phosphodiesterase PdeB
LNPJMAHO_01206	CDS	fldA_1	2.8.3.17	Cinnamoyl-CoA:phenyllactate CoA-transferase
LNPJMAHO_01207	CDS	upp	2.4.2.9	Uracil phosphoribosyltransferase
LNPJMAHO_01208	CDS	crt_1	4.2.1.150	Short-chain-enoyl-CoA hydratase
LNPJMAHO_01209	CDS	hypothetical protein
LNPJMAHO_01210	CDS	putative transcriptional regulatory protein
LNPJMAHO_01211	CDS	purD	6.3.4.13	Phosphoribosylamine--glycine ligase
LNPJMAHO_01212	CDS	hemF	1.3.3.3	Oxygen-dependent coproporphyrinogen-III oxidase
LNPJMAHO_01213	CDS	rsfS	Ribosomal silencing factor RsfS
LNPJMAHO_01214	CDS	rlmH	2.1.1.177	Ribosomal RNA large subunit methyltransferase H
LNPJMAHO_01215	CDS	yhdE	Maf-like protein YhdE
LNPJMAHO_01216	CDS	rng	3.1.26.-	Ribonuclease G
LNPJMAHO_01217	CDS	hypothetical protein
LNPJMAHO_01218	CDS	hypothetical protein
LNPJMAHO_01219	CDS	mmgC_3	1.3.99.-	Acyl-CoA dehydrogenase
LNPJMAHO_01220	CDS	ssuB_1	3.6.3.-	Aliphatic sulfonates import ATP-binding protein SsuB
LNPJMAHO_01221	CDS	nrtA_1	Nitrate transport protein NrtA
LNPJMAHO_01222	CDS	cmpB_1	Bicarbonate transport system permease protein CmpB
LNPJMAHO_01223	CDS	glxK	2.7.1.31	Glycerate 3-kinase
LNPJMAHO_01224	CDS	idnT	Gnt-II system L-idonate transporter
LNPJMAHO_01225	CDS	ybdL	2.6.1.88	Methionine aminotransferase
LNPJMAHO_01226	CDS	cysB	HTH-type transcriptional regulator CysB
LNPJMAHO_01227	CDS	sirB	4.99.1.4	Sirohydrochlorin ferrochelatase
LNPJMAHO_01228	CDS	lptG	Lipopolysaccharide export system permease protein LptG
LNPJMAHO_01229	CDS	lptF	Lipopolysaccharide export system permease protein LptF
LNPJMAHO_01230	CDS	pepA	3.4.11.1	Cytosol aminopeptidase
LNPJMAHO_01231	CDS	hypothetical protein
LNPJMAHO_01232	CDS	hypothetical protein
LNPJMAHO_01233	CDS	1.1.1.81	Hydroxypyruvate reductase
LNPJMAHO_01234	CDS	ecfA2	3.6.3.-	Energy-coupling factor transporter ATP-binding protein EcfA2
LNPJMAHO_01235	CDS	hypothetical protein
LNPJMAHO_01236	CDS	hypothetical protein
LNPJMAHO_01237	CDS	smf-1_2	Major fimbrial subunit SMF-1
LNPJMAHO_01238	CDS	yadV_1	putative fimbrial chaperone YadV
LNPJMAHO_01239	CDS	fimD_1	Outer membrane usher protein FimD
LNPJMAHO_01240	CDS	fimD_2	Outer membrane usher protein FimD
LNPJMAHO_01241	CDS	hypothetical protein
LNPJMAHO_01242	CDS	yadV_2	putative fimbrial chaperone YadV
LNPJMAHO_01243	CDS	1.5.5.1	Electron transfer flavoprotein-ubiquinone oxidoreductase
LNPJMAHO_01244	CDS	hypothetical protein
LNPJMAHO_01245	CDS	hypothetical protein
LNPJMAHO_01246	CDS	hypothetical protein
LNPJMAHO_01247	CDS	hypothetical protein
LNPJMAHO_01248	CDS	lolD_2	3.6.3.-	Lipoprotein-releasing system ATP-binding protein LolD
LNPJMAHO_01249	CDS	hypothetical protein
LNPJMAHO_01250	CDS	nrdF2	1.17.4.1	Ribonucleoside-diphosphate reductase subunit beta nrdF2
LNPJMAHO_01251	CDS	nrdE1	1.17.4.1	Ribonucleoside-diphosphate reductase subunit alpha 1
LNPJMAHO_01252	CDS	nrdI	Protein NrdI
LNPJMAHO_01253	CDS	nrdH	Glutaredoxin-like protein NrdH
LNPJMAHO_01254	CDS	hsdR_1	3.1.21.3	Type-1 restriction enzyme R protein
LNPJMAHO_01255	CDS	hsdM_1	2.1.1.72	Type I restriction enzyme EcoKI M protein
LNPJMAHO_01256	CDS	hsdS	Type-1 restriction enzyme EcoKI specificity protein
LNPJMAHO_01257	CDS	hypothetical protein
LNPJMAHO_01258	CDS	panC	6.3.2.1	Pantothenate synthetase
LNPJMAHO_01259	CDS	panB	2.1.2.11	3-methyl-2-oxobutanoate hydroxymethyltransferase
LNPJMAHO_01260	CDS	panD	4.1.1.11	Aspartate 1-decarboxylase
LNPJMAHO_01261	CDS	hypothetical protein
LNPJMAHO_01262	CDS	hypothetical protein
LNPJMAHO_01263	CDS	hypothetical protein
LNPJMAHO_01264	CDS	hypothetical protein
LNPJMAHO_01265	CDS	cobN	6.6.1.2	Aerobic cobaltochelatase subunit CobN
LNPJMAHO_01266	CDS	hemR_2	Hemin receptor
LNPJMAHO_01267	CDS	zur	Zinc uptake regulation protein
LNPJMAHO_01268	tRNA	tRNA-Thr(cgt)
LNPJMAHO_01269	CDS	fbp_2	3.1.3.11	Fructose-1,6-bisphosphatase class 1
LNPJMAHO_01270	CDS	pepN	3.4.11.2	Aminopeptidase N
LNPJMAHO_01271	CDS	prfB	Peptide chain release factor RF2
LNPJMAHO_01272	CDS	hypothetical protein
LNPJMAHO_01273	CDS	hypothetical protein
LNPJMAHO_01274	CDS	hypothetical protein
LNPJMAHO_01275	CDS	hypothetical protein
LNPJMAHO_01276	CDS	rpsA_1	30S Ribosomal protein S1
LNPJMAHO_01277	CDS	hypothetical protein
LNPJMAHO_01278	CDS	trg_2	Methyl-accepting chemotaxis protein III
LNPJMAHO_01279	CDS	hypothetical protein
LNPJMAHO_01280	CDS	hypothetical protein
LNPJMAHO_01281	CDS	tenA_2	3.5.99.2	Aminopyrimidine aminohydrolase
LNPJMAHO_01282	CDS	xerC_3	Tyrosine recombinase XerC
LNPJMAHO_01283	CDS	hypothetical protein
LNPJMAHO_01284	CDS	pucB	Purine catabolism protein PucB
LNPJMAHO_01285	CDS	pucA	1.17.1.4	putative xanthine dehydrogenase subunit A
LNPJMAHO_01286	CDS	xdhA_2	1.17.1.4	Putative xanthine dehydrogenase molybdenum-binding subunit XdhA
LNPJMAHO_01287	CDS	hcrC	1.3.7.9	4-hydroxybenzoyl-CoA reductase subunit gamma
LNPJMAHO_01288	CDS	adhB	Alcohol dehydrogenase cytochrome c subunit
LNPJMAHO_01289	CDS	mhpA	1.14.13.127	3-(3-hydroxy-phenyl)propionate/3-hydroxycinnamic acid hydroxylase
LNPJMAHO_01290	CDS	hypothetical protein
LNPJMAHO_01291	CDS	fosB	2.5.1.-	Metallothiol transferase FosB
LNPJMAHO_01292	CDS	hypothetical protein
LNPJMAHO_01293	CDS	nagL	5.2.1.4	Maleylpyruvate isomerase
LNPJMAHO_01294	CDS	hpd	1.13.11.27	4-hydroxyphenylpyruvate dioxygenase
LNPJMAHO_01295	CDS	lrp_1	Leucine-responsive regulatory protein
LNPJMAHO_01296	CDS	hypothetical protein
LNPJMAHO_01297	CDS	marR	Multiple antibiotic resistance protein MarR
LNPJMAHO_01298	CDS	gloA	4.4.1.5	Lactoylglutathione lyase
LNPJMAHO_01299	CDS	hypothetical protein
LNPJMAHO_01300	CDS	hypothetical protein
LNPJMAHO_01301	CDS	rrrD_1	3.2.1.17	Lysozyme RrrD
LNPJMAHO_01302	CDS	hypothetical protein
LNPJMAHO_01303	CDS	hypothetical protein
LNPJMAHO_01304	CDS	hypothetical protein
LNPJMAHO_01305	CDS	hypothetical protein
LNPJMAHO_01306	CDS	hypothetical protein
LNPJMAHO_01307	CDS	hypothetical protein
LNPJMAHO_01308	CDS	hypothetical protein
LNPJMAHO_01309	CDS	hypothetical protein
LNPJMAHO_01310	CDS	hypothetical protein
LNPJMAHO_01311	CDS	hypothetical protein
LNPJMAHO_01312	CDS	hypothetical protein
LNPJMAHO_01313	CDS	hypothetical protein
LNPJMAHO_01314	CDS	hypothetical protein
LNPJMAHO_01315	tRNA	tRNA-Gly(tcc)
LNPJMAHO_01316	CDS	hypothetical protein
LNPJMAHO_01317	CDS	hypothetical protein
LNPJMAHO_01318	CDS	hypothetical protein
LNPJMAHO_01319	CDS	hypothetical protein
LNPJMAHO_01320	CDS	hypothetical protein
LNPJMAHO_01321	CDS	hypothetical protein
LNPJMAHO_01322	CDS	hypothetical protein
LNPJMAHO_01323	CDS	hypothetical protein
LNPJMAHO_01324	CDS	hypothetical protein
LNPJMAHO_01325	CDS	hypothetical protein
LNPJMAHO_01326	CDS	hypothetical protein
LNPJMAHO_01327	CDS	hypothetical protein
LNPJMAHO_01328	CDS	hypothetical protein
LNPJMAHO_01329	CDS	hypothetical protein
LNPJMAHO_01330	CDS	hypothetical protein
LNPJMAHO_01331	CDS	hypothetical protein
LNPJMAHO_01332	CDS	hypothetical protein
LNPJMAHO_01333	CDS	hypothetical protein
LNPJMAHO_01334	CDS	hypothetical protein
LNPJMAHO_01335	CDS	hypothetical protein
LNPJMAHO_01336	CDS	hypothetical protein
LNPJMAHO_01337	CDS	hypothetical protein
LNPJMAHO_01338	CDS	hypothetical protein
LNPJMAHO_01339	CDS	hypothetical protein
LNPJMAHO_01340	CDS	hypothetical protein
LNPJMAHO_01341	CDS	hypothetical protein
LNPJMAHO_01342	CDS	hypothetical protein
LNPJMAHO_01343	CDS	hypothetical protein
LNPJMAHO_01344	CDS	hypothetical protein
LNPJMAHO_01345	CDS	hypothetical protein
LNPJMAHO_01346	CDS	hypothetical protein
LNPJMAHO_01347	CDS	hypothetical protein
LNPJMAHO_01348	CDS	hypothetical protein
LNPJMAHO_01349	CDS	hypothetical protein
LNPJMAHO_01350	CDS	hypothetical protein
LNPJMAHO_01351	CDS	hypothetical protein
LNPJMAHO_01352	CDS	hypothetical protein
LNPJMAHO_01353	CDS	hypothetical protein
LNPJMAHO_01354	CDS	hypothetical protein
LNPJMAHO_01355	CDS	bspRIM	2.1.1.37	Modification methylase BspRI
LNPJMAHO_01356	CDS	hypothetical protein
LNPJMAHO_01357	CDS	hypothetical protein
LNPJMAHO_01358	CDS	hypothetical protein
LNPJMAHO_01359	CDS	hypothetical protein
LNPJMAHO_01360	CDS	hypothetical protein
LNPJMAHO_01361	CDS	hypothetical protein
LNPJMAHO_01362	CDS	xerC_4	Tyrosine recombinase XerC
LNPJMAHO_01363	CDS	hypothetical protein
LNPJMAHO_01364	CDS	pdxH	1.4.3.5	Pyridoxine/pyridoxamine 5'-phosphate oxidase
LNPJMAHO_01365	CDS	hypothetical protein
LNPJMAHO_01366	CDS	hypothetical protein
LNPJMAHO_01367	CDS	hypothetical protein
LNPJMAHO_01368	CDS	hypothetical protein
LNPJMAHO_01369	CDS	msrA	1.8.4.11	Peptide methionine sulfoxide reductase MsrA
LNPJMAHO_01370	CDS	kstR2	HTH-type transcriptional repressor KstR2
LNPJMAHO_01371	CDS	macA_3	Macrolide export protein MacA
LNPJMAHO_01372	CDS	mdtB	Multidrug resistance protein MdtB
LNPJMAHO_01373	CDS	pcm_2	2.1.1.77	Protein-L-isoaspartate O-methyltransferase
LNPJMAHO_01374	CDS	moeZ	putative adenylyltransferase/sulfurtransferase MoeZ
LNPJMAHO_01375	CDS	tolC_1	Outer membrane protein TolC
LNPJMAHO_01376	CDS	hypothetical protein
LNPJMAHO_01377	CDS	mepH_2	3.4.-.-	Murein DD-endopeptidase MepH
LNPJMAHO_01378	CDS	hypothetical protein
LNPJMAHO_01379	CDS	xdhA_3	1.17.1.4	Putative xanthine dehydrogenase molybdenum-binding subunit XdhA
LNPJMAHO_01380	CDS	Outer membrane porin protein
LNPJMAHO_01381	CDS	hypothetical protein
LNPJMAHO_01382	CDS	dusA	1.3.1.-	tRNA-dihydrouridine(20/20a) synthase
LNPJMAHO_01383	CDS	hypothetical protein
LNPJMAHO_01384	CDS	rsxB	Electron transport complex subunit RsxB
LNPJMAHO_01385	CDS	tar_1	Methyl-accepting chemotaxis protein II
LNPJMAHO_01386	CDS	dapL	2.6.1.83	LL-diaminopimelate aminotransferase
LNPJMAHO_01387	CDS	dapD	2.3.1.117	2,3,4,5-tetrahydropyridine-2,6-dicarboxylate N-succinyltransferase
LNPJMAHO_01388	CDS	pilT_1	Twitching mobility protein
LNPJMAHO_01389	CDS	dapE_1	3.5.1.18	Succinyl-diaminopimelate desuccinylase
LNPJMAHO_01390	CDS	prmB	2.1.1.298	50S ribosomal protein L3 glutamine methyltransferase
LNPJMAHO_01391	CDS	yheS	putative ABC transporter ATP-binding protein YheS
LNPJMAHO_01392	CDS	selU	2.9.1.-	tRNA 2-selenouridine synthase
LNPJMAHO_01393	CDS	fdoG	1.2.1.2	Formate dehydrogenase-O major subunit
LNPJMAHO_01394	CDS	fdnG	1.1.5.6	Formate dehydrogenase, nitrate-inducible, major subunit
LNPJMAHO_01395	CDS	fdoH	Formate dehydrogenase-O iron-sulfur subunit
LNPJMAHO_01396	CDS	fdoI	Formate dehydrogenase, cytochrome b556(fdo) subunit
LNPJMAHO_01397	CDS	fdhE	Protein FdhE
LNPJMAHO_01398	CDS	selA	2.9.1.1	L-seryl-tRNA(Sec) selenium transferase
LNPJMAHO_01399	CDS	selB	Selenocysteine-specific elongation factor
LNPJMAHO_01400	tRNA	tRNA-SeC(tca)
LNPJMAHO_01401	CDS	phrA	4.1.99.3	Deoxyribodipyrimidine photo-lyase
LNPJMAHO_01402	CDS	hypothetical protein
LNPJMAHO_01403	CDS	cheR_1	2.1.1.80	Chemotaxis protein methyltransferase
LNPJMAHO_01404	CDS	cheW_1	Chemotaxis protein CheW
LNPJMAHO_01405	CDS	dhaT	1.1.1.202	1,3-propanediol dehydrogenase
LNPJMAHO_01406	CDS	lrp_2	Leucine-responsive regulatory protein
LNPJMAHO_01407	CDS	oprM_1	Outer membrane protein OprM
LNPJMAHO_01408	CDS	acrB	Multidrug efflux pump subunit AcrB
LNPJMAHO_01409	CDS	mexA_1	Multidrug resistance protein MexA
LNPJMAHO_01410	CDS	ptlF	1.1.1.340	1-deoxy-11-beta-hydroxypentalenate dehydrogenase
LNPJMAHO_01411	CDS	curA	1.3.1.-	NADPH-dependent curcumin reductase
LNPJMAHO_01412	CDS	hypothetical protein
LNPJMAHO_01413	CDS	gno	1.1.1.69	Gluconate 5-dehydrogenase
LNPJMAHO_01414	CDS	hypothetical protein
LNPJMAHO_01415	CDS	purL	6.3.5.3	Phosphoribosylformylglycinamidine synthase
LNPJMAHO_01416	CDS	map_2	3.4.11.18	Methionine aminopeptidase
LNPJMAHO_01417	CDS	yiaD_2	putative lipoprotein YiaD
LNPJMAHO_01418	CDS	gyrA	5.99.1.3	DNA gyrase subunit A
LNPJMAHO_01419	CDS	serC	2.6.1.52	Phosphoserine aminotransferase
LNPJMAHO_01420	CDS	pheA	P-protein
LNPJMAHO_01421	CDS	tyrA	1.3.1.12	Prephenate dehydrogenase
LNPJMAHO_01422	CDS	aroA	2.5.1.19	3-phosphoshikimate 1-carboxyvinyltransferase
LNPJMAHO_01423	CDS	rpsA_2	30S ribosomal protein S1
LNPJMAHO_01424	CDS	ihfB	Integration host factor subunit beta
LNPJMAHO_01425	CDS	lapA	Lipopolysaccharide assembly protein A
LNPJMAHO_01426	CDS	lapB	Lipopolysaccharide assembly protein B
LNPJMAHO_01427	CDS	fldA_2	Flavodoxin
LNPJMAHO_01428	CDS	ybjJ	Inner membrane protein YbjJ
LNPJMAHO_01429	CDS	eamA_2	putative amino-acid metabolite efflux pump
LNPJMAHO_01430	CDS	hypothetical protein
LNPJMAHO_01431	CDS	hypothetical protein
LNPJMAHO_01432	CDS	trg_3	Methyl-accepting chemotaxis protein III
LNPJMAHO_01433	CDS	2.3.1.-	Acetyltransferase
LNPJMAHO_01434	CDS	nlhH_1	3.1.1.1	Carboxylesterase NlhH
LNPJMAHO_01435	CDS	selD	2.7.9.3	Selenide, water dikinase
LNPJMAHO_01436	CDS	hypothetical protein
LNPJMAHO_01437	CDS	nemA	1.-.-.-	N-ethylmaleimide reductase
LNPJMAHO_01438	CDS	hypothetical protein
LNPJMAHO_01439	CDS	hypothetical protein
LNPJMAHO_01440	CDS	hypothetical protein
LNPJMAHO_01441	CDS	hypothetical protein
LNPJMAHO_01442	CDS	hypothetical protein
LNPJMAHO_01443	CDS	hypothetical protein
LNPJMAHO_01444	CDS	hypothetical protein
LNPJMAHO_01445	CDS	hypothetical protein
LNPJMAHO_01446	CDS	hypothetical protein
LNPJMAHO_01447	CDS	hypothetical protein
LNPJMAHO_01448	CDS	hypothetical protein
LNPJMAHO_01449	CDS	hypothetical protein
LNPJMAHO_01450	CDS	Insertion element IS6110 uncharacterized 12.0 kDa protein
LNPJMAHO_01451	CDS	luxQ	2.7.13.3	Autoinducer 2 sensor kinase/phosphatase LuxQ
LNPJMAHO_01452	CDS	arcB	2.7.13.3	Aerobic respiration control sensor protein ArcB
LNPJMAHO_01453	CDS	pheC	Cyclohexadienyl dehydratase
LNPJMAHO_01454	CDS	3.1.4.-	3'3'-cGAMP-specific phosphodiesterase 2
LNPJMAHO_01455	CDS	mtrA	DNA-binding response regulator MtrA
LNPJMAHO_01456	CDS	czcR	Transcriptional activator protein CzcR
LNPJMAHO_01457	CDS	rssB	Regulator of RpoS
LNPJMAHO_01458	CDS	tar_2	Methyl-accepting chemotaxis protein II
LNPJMAHO_01459	CDS	hypothetical protein
LNPJMAHO_01460	CDS	hypothetical protein
LNPJMAHO_01461	CDS	cdhR_1	HTH-type transcriptional regulator CdhR
LNPJMAHO_01462	CDS	hypothetical protein
LNPJMAHO_01463	CDS	hypothetical protein
LNPJMAHO_01464	CDS	hypothetical protein
LNPJMAHO_01465	CDS	hypothetical protein
LNPJMAHO_01466	CDS	ydaM_1	2.7.7.65	putative diguanylate cyclase YdaM
LNPJMAHO_01467	CDS	rsbQ	Sigma factor SigB regulation protein RsbQ
LNPJMAHO_01468	CDS	hypothetical protein
LNPJMAHO_01469	CDS	hypothetical protein
LNPJMAHO_01470	CDS	hypothetical protein
LNPJMAHO_01471	CDS	hypothetical protein
LNPJMAHO_01472	tRNA	tRNA-Val(tac)
LNPJMAHO_01473	tRNA	tRNA-Val(tac)
LNPJMAHO_01474	CDS	ppiD	5.2.1.8	Peptidyl-prolyl cis-trans isomerase D
LNPJMAHO_01475	tRNA	tRNA-His(gtg)
LNPJMAHO_01476	tRNA	tRNA-His(gtg)
LNPJMAHO_01477	CDS	ydaM_2	2.7.7.65	putative diguanylate cyclase YdaM
LNPJMAHO_01478	CDS	fumC	4.2.1.2	Fumarate hydratase class II
LNPJMAHO_01479	CDS	clsA_1	2.7.8.-	Cardiolipin synthase A
LNPJMAHO_01480	CDS	fumB	4.2.1.2	Fumarate hydratase class I, anaerobic
LNPJMAHO_01481	CDS	hypothetical protein
LNPJMAHO_01482	CDS	hypothetical protein
LNPJMAHO_01483	CDS	spo0C	Chromosome-partitioning protein Spo0J
LNPJMAHO_01484	CDS	hypothetical protein
LNPJMAHO_01485	CDS	hypothetical protein
LNPJMAHO_01486	CDS	hypothetical protein
LNPJMAHO_01487	CDS	hypothetical protein
LNPJMAHO_01488	CDS	hypothetical protein
LNPJMAHO_01489	CDS	yjaB	2.3.1.-	putative N-acetyltransferase YjaB
LNPJMAHO_01490	CDS	pucK	Uric acid permease PucK
LNPJMAHO_01491	CDS	guaB_2	1.1.1.205	Inosine-5'-monophosphate dehydrogenase
LNPJMAHO_01492	CDS	sumT_2	2.1.1.107	Uroporphyrinogen-III C-methyltransferase
LNPJMAHO_01493	CDS	narB	1.7.99.4	Nitrate reductase
LNPJMAHO_01494	CDS	nasE	1.7.1.4	Assimilatory nitrite reductase [NAD(P)H] small subunit
LNPJMAHO_01495	CDS	nasD	1.7.1.4	Nitrite reductase [NAD(P)H]
LNPJMAHO_01496	CDS	cmpD_1	3.6.3.-	Bicarbonate transport ATP-binding protein CmpD
LNPJMAHO_01497	CDS	cmpB_2	Bicarbonate transport system permease protein CmpB
LNPJMAHO_01498	CDS	nrtA_2	Nitrate transport protein NrtA
LNPJMAHO_01499	CDS	nasR	Nitrate regulatory protein
LNPJMAHO_01500	CDS	tar_3	Methyl-accepting chemotaxis protein II
LNPJMAHO_01501	CDS	Cytochrome c4
LNPJMAHO_01502	CDS	murI	5.1.1.3	Glutamate racemase
LNPJMAHO_01503	CDS	nucA	3.1.30.-	Nuclease
LNPJMAHO_01504	CDS	hslR	Heat shock protein 15
LNPJMAHO_01505	CDS	hypothetical protein
LNPJMAHO_01506	CDS	hypothetical protein
LNPJMAHO_01507	CDS	trg_4	Methyl-accepting chemotaxis protein III
LNPJMAHO_01508	CDS	hypothetical protein
LNPJMAHO_01509	CDS	hypothetical protein
LNPJMAHO_01510	CDS	rhdA	2.8.1.1	Thiosulfate sulfurtransferase
LNPJMAHO_01511	CDS	gltC_2	HTH-type transcriptional regulator GltC
LNPJMAHO_01512	CDS	smtB_2	2.8.3.22	Succinyl-CoA--L-malate CoA-transferase beta subunit
LNPJMAHO_01513	CDS	yngG	4.1.3.4	Hydroxymethylglutaryl-CoA lyase YngG
LNPJMAHO_01514	CDS	hypothetical protein
LNPJMAHO_01515	CDS	yjhB	Putative metabolite transport protein YjhB
LNPJMAHO_01516	CDS	DNA-binding protein Bv3F
LNPJMAHO_01517	CDS	hemH	4.99.1.1	Ferrochelatase
LNPJMAHO_01518	CDS	yigB	3.1.3.-	5-amino-6-(5-phospho-D-ribitylamino)uracil phosphatase YigB
LNPJMAHO_01519	CDS	hypothetical protein
LNPJMAHO_01520	CDS	pds	1.3.5.5	15-cis-phytoene desaturase
LNPJMAHO_01521	CDS	crtB_1	2.5.1.99	All-trans-phytoene synthase
LNPJMAHO_01522	CDS	tar_4	Methyl-accepting chemotaxis protein II
LNPJMAHO_01523	CDS	crtB_2	2.5.1.-	Phytoene synthase
LNPJMAHO_01524	tRNA	tRNA-Leu(tag)
LNPJMAHO_01525	CDS	tig	5.2.1.8	Trigger factor
LNPJMAHO_01526	CDS	clpP	3.4.21.92	ATP-dependent Clp protease proteolytic subunit
LNPJMAHO_01527	CDS	clpX	ATP-dependent Clp protease ATP-binding subunit ClpX
LNPJMAHO_01528	CDS	lon_2	3.4.21.53	Lon protease
LNPJMAHO_01529	tRNA	tRNA-Gly(gcc)
LNPJMAHO_01530	tRNA	tRNA-Cys(gca)
LNPJMAHO_01531	tRNA	tRNA-Gly(gcc)
LNPJMAHO_01532	tRNA	tRNA-Gly(gcc)
LNPJMAHO_01533	tRNA	tRNA-Gly(gcc)
LNPJMAHO_01534	tRNA	tRNA-Gly(gcc)
LNPJMAHO_01535	tRNA	tRNA-Gly(gcc)
LNPJMAHO_01536	tRNA	tRNA-Leu(taa)
LNPJMAHO_01537	CDS	hypothetical protein
LNPJMAHO_01538	CDS	putative signaling protein
LNPJMAHO_01539	CDS	hypothetical protein
LNPJMAHO_01540	CDS	proX	Glycine betaine/proline betaine-binding periplasmic protein
LNPJMAHO_01541	CDS	proW	Glycine betaine/proline betaine transport system permease protein ProW
LNPJMAHO_01542	CDS	proV	Glycine betaine/proline betaine transport system ATP-binding protein ProV
LNPJMAHO_01543	CDS	hypothetical protein
LNPJMAHO_01544	CDS	acs	6.2.1.1	Acetyl-coenzyme A synthetase
LNPJMAHO_01545	CDS	argG	6.3.4.5	Argininosuccinate synthase
LNPJMAHO_01546	CDS	hypothetical protein
LNPJMAHO_01547	CDS	hypothetical protein
LNPJMAHO_01548	CDS	spxA	Regulatory protein Spx
LNPJMAHO_01549	CDS	folC	6.3.2.12	Dihydrofolate synthase/folylpolyglutamate synthase
LNPJMAHO_01550	CDS	dedD	Cell division protein DedD
LNPJMAHO_01551	CDS	cvpA	Colicin V production protein
LNPJMAHO_01552	CDS	purF	2.4.2.14	Amidophosphoribosyltransferase
LNPJMAHO_01553	CDS	metZ	2.5.1.-	O-succinylhomoserine sulfhydrylase
LNPJMAHO_01554	CDS	gltX	6.1.1.17	Glutamate--tRNA ligase
LNPJMAHO_01555	tRNA	tRNA-Ala(ggc)
LNPJMAHO_01556	tRNA	tRNA-Glu(ttc)
LNPJMAHO_01557	tRNA	tRNA-Asp(gtc)
LNPJMAHO_01558	tRNA	tRNA-Glu(ttc)
LNPJMAHO_01559	tRNA	tRNA-Asp(gtc)
LNPJMAHO_01560	tRNA	tRNA-Glu(ttc)
LNPJMAHO_01561	tRNA	tRNA-Asp(gtc)
LNPJMAHO_01562	tRNA	tRNA-Ala(ggc)
LNPJMAHO_01563	tRNA	tRNA-Glu(ttc)
LNPJMAHO_01564	tRNA	tRNA-Asp(gtc)
LNPJMAHO_01565	tRNA	tRNA-Ala(ggc)
LNPJMAHO_01566	tRNA	tRNA-Glu(ttc)
LNPJMAHO_01567	tRNA	tRNA-Asp(gtc)
LNPJMAHO_01568	CDS	1.-.-.-	putative oxidoreductase
LNPJMAHO_01569	CDS	hypothetical protein
LNPJMAHO_01570	CDS	3.1.2.28	1,4-dihydroxy-2-naphthoyl-CoA hydrolase
LNPJMAHO_01571	CDS	ndh	1.6.99.3	NADH dehydrogenase
LNPJMAHO_01572	CDS	qseC_1	2.7.13.3	Sensor protein QseC
LNPJMAHO_01573	CDS	tctD_2	Transcriptional regulatory protein tctD
LNPJMAHO_01574	CDS	hypothetical protein
LNPJMAHO_01575	CDS	hypothetical protein
LNPJMAHO_01576	CDS	hypothetical protein
LNPJMAHO_01577	CDS	citT	Citrate carrier
LNPJMAHO_01578	CDS	nth	4.2.99.18	Endonuclease III
LNPJMAHO_01579	CDS	lcfB_2	6.2.1.3	Long-chain-fatty-acid--CoA ligase
LNPJMAHO_01580	CDS	teaD	TRAP-T-associated universal stress protein TeaD
LNPJMAHO_01581	CDS	bioN	Energy-coupling factor transporter transmembrane protein BioN
LNPJMAHO_01582	CDS	bioM	3.6.3.-	Biotin transport ATP-binding protein BioM
LNPJMAHO_01583	CDS	1.6.5.2	Chromate reductase
LNPJMAHO_01584	CDS	hypothetical protein
LNPJMAHO_01585	CDS	hypothetical protein
LNPJMAHO_01586	CDS	Solute-binding protein
LNPJMAHO_01587	CDS	dctQ	C4-dicarboxylate TRAP transporter small permease protein DctQ
LNPJMAHO_01588	CDS	dctM_2	C4-dicarboxylate TRAP transporter large permease protein DctM
LNPJMAHO_01589	CDS	livF_4	High-affinity branched-chain amino acid transport ATP-binding protein LivF
LNPJMAHO_01590	CDS	lptB_2	3.6.3.-	Lipopolysaccharide export system ATP-binding protein LptB
LNPJMAHO_01591	CDS	hypothetical protein
LNPJMAHO_01592	CDS	livH_4	High-affinity branched-chain amino acid transport system permease protein LivH
LNPJMAHO_01593	CDS	braC_1	Leucine-, isoleucine-, valine-, threonine-, and alanine-binding protein
LNPJMAHO_01594	CDS	rluA_1	5.4.99.28	Ribosomal large subunit pseudouridine synthase A
LNPJMAHO_01595	CDS	cckA	Sensor kinase CckA
LNPJMAHO_01596	CDS	gcvP	1.4.4.2	Glycine dehydrogenase (decarboxylating)
LNPJMAHO_01597	CDS	gcvH	Glycine cleavage system H protein
LNPJMAHO_01598	CDS	gcvT	2.1.2.10	Aminomethyltransferase
LNPJMAHO_01599	CDS	glpE	2.8.1.1	Thiosulfate sulfurtransferase GlpE
LNPJMAHO_01600	CDS	ompW	Outer membrane protein W
LNPJMAHO_01601	CDS	mdeA	4.4.1.11	L-methionine gamma-lyase
LNPJMAHO_01602	CDS	rnd	3.1.13.5	Ribonuclease D
LNPJMAHO_01603	CDS	hypothetical protein
LNPJMAHO_01604	CDS	Cyclic nucleotide-gated potassium channel
LNPJMAHO_01605	CDS	hypothetical protein
LNPJMAHO_01606	CDS	metN	3.6.3.-	Methionine import ATP-binding protein MetN
LNPJMAHO_01607	CDS	metI	D-methionine transport system permease protein MetI
LNPJMAHO_01608	CDS	plaP	Low-affinity putrescine importer PlaP
LNPJMAHO_01609	CDS	hypothetical protein
LNPJMAHO_01610	CDS	aceA	4.1.3.1	Isocitrate lyase
LNPJMAHO_01611	CDS	4.1.3.17	Putative 4-hydroxy-4-methyl-2-oxoglutarate aldolase
LNPJMAHO_01612	CDS	hypothetical protein
LNPJMAHO_01613	CDS	rluE	5.4.99.20	Ribosomal large subunit pseudouridine synthase E
LNPJMAHO_01614	CDS	hypothetical protein
LNPJMAHO_01615	CDS	hypothetical protein
LNPJMAHO_01616	CDS	aer_3	Aerotaxis receptor
LNPJMAHO_01617	CDS	frzE	2.7.13.3	Gliding motility regulatory protein
LNPJMAHO_01618	CDS	hypothetical protein
LNPJMAHO_01619	CDS	menH_1	4.2.99.20	2-succinyl-6-hydroxy-2,4-cyclohexadiene-1-carboxylate synthase
LNPJMAHO_01620	CDS	hexR_1	HTH-type transcriptional regulator HexR
LNPJMAHO_01621	CDS	yhdW	Putative amino-acid ABC transporter-binding protein YhdW
LNPJMAHO_01622	CDS	glnP_1	Glutamine transport system permease protein GlnP
LNPJMAHO_01623	CDS	yhdY	Inner membrane amino-acid ABC transporter permease protein YhdY
LNPJMAHO_01624	CDS	glnQ_1	Glutamine transport ATP-binding protein GlnQ
LNPJMAHO_01625	CDS	iaaA	3.4.19.5	Isoaspartyl peptidase
LNPJMAHO_01626	CDS	gpr	1.1.1.-	L-glyceraldehyde 3-phosphate reductase
LNPJMAHO_01627	CDS	ybaK_1	4.2.-.-	Cys-tRNA(Pro)/Cys-tRNA(Cys) deacylase YbaK
LNPJMAHO_01628	CDS	plsY	2.3.1.15	putative glycerol-3-phosphate acyltransferase
LNPJMAHO_01629	CDS	ylxH	Flagellum site-determining protein YlxH
LNPJMAHO_01630	CDS	dosC_1	2.7.7.65	Diguanylate cyclase DosC
LNPJMAHO_01631	CDS	putative sulfate transporter
LNPJMAHO_01632	CDS	sstT	Serine/threonine transporter SstT
LNPJMAHO_01633	CDS	rlmB_1	2.1.1.185	23S rRNA (guanosine-2'-O-)-methyltransferase RlmB
LNPJMAHO_01634	CDS	cobB	3.5.1.-	NAD-dependent protein deacylase
LNPJMAHO_01635	CDS	hypothetical protein
LNPJMAHO_01636	CDS	hypothetical protein
LNPJMAHO_01637	CDS	yigZ	IMPACT family member YigZ
LNPJMAHO_01638	CDS	hypothetical protein
LNPJMAHO_01639	CDS	hypothetical protein
LNPJMAHO_01640	CDS	sucA	1.2.4.2	2-oxoglutarate dehydrogenase E1 component
LNPJMAHO_01641	CDS	sucB	2.3.1.61	Dihydrolipoyllysine-residue succinyltransferase component of 2-oxoglutarate dehydrogenase complex
LNPJMAHO_01642	CDS	lpd	1.8.1.4	Dihydrolipoyl dehydrogenase
LNPJMAHO_01643	CDS	zapE	Cell division protein ZapE
LNPJMAHO_01644	CDS	hypothetical protein
LNPJMAHO_01645	CDS	dinG_1	3.6.4.12	putative ATP-dependent helicase DinG
LNPJMAHO_01646	CDS	lhgO	1.1.3.15	L-2-hydroxyglutarate oxidase LhgO
LNPJMAHO_01647	CDS	hypothetical protein
LNPJMAHO_01648	CDS	hypothetical protein
LNPJMAHO_01649	CDS	hypothetical protein
LNPJMAHO_01650	CDS	pyrD	1.3.5.2	Dihydroorotate dehydrogenase (quinone)
LNPJMAHO_01651	CDS	rpiA	5.3.1.6	Ribose-5-phosphate isomerase A
LNPJMAHO_01652	CDS	spmB	Spore maturation protein B
LNPJMAHO_01653	CDS	hypothetical protein
LNPJMAHO_01654	CDS	putative signaling protein
LNPJMAHO_01655	CDS	yliI	1.1.5.-	Aldose sugar dehydrogenase YliI
LNPJMAHO_01656	CDS	putative transcriptional regulatory protein
LNPJMAHO_01657	CDS	tyrB	2.6.1.57	Aromatic-amino-acid aminotransferase
LNPJMAHO_01658	CDS	yhhJ	Inner membrane transport permease YhhJ
LNPJMAHO_01659	CDS	rbbA	Ribosome-associated ATPase
LNPJMAHO_01660	CDS	mdtN_1	Multidrug resistance protein MdtN
LNPJMAHO_01661	CDS	oprM_2	Outer membrane protein OprM
LNPJMAHO_01662	CDS	uvrB	UvrABC system protein B
LNPJMAHO_01663	CDS	iscR	HTH-type transcriptional regulator IscR
LNPJMAHO_01664	CDS	iscS	2.8.1.7	Cysteine desulfurase IscS
LNPJMAHO_01665	CDS	iscU	Iron-sulfur cluster assembly scaffold protein IscU
LNPJMAHO_01666	CDS	iscA	Iron-binding protein IscA
LNPJMAHO_01667	CDS	hscB	Co-chaperone protein HscB
LNPJMAHO_01668	CDS	hscA	Chaperone protein HscA
LNPJMAHO_01669	CDS	fdx_1	2Fe-2S ferredoxin
LNPJMAHO_01670	CDS	dnaQ	2.7.7.7	DNA polymerase III subunit epsilon
LNPJMAHO_01671	tRNA	tRNA-Val(cac)
LNPJMAHO_01672	tRNA	tRNA-Val(cac)
LNPJMAHO_01673	tRNA	tRNA-Val(cac)
LNPJMAHO_01674	tRNA	tRNA-Val(cac)
LNPJMAHO_01675	CDS	hypothetical protein
LNPJMAHO_01676	CDS	hypothetical protein
LNPJMAHO_01677	CDS	hypothetical protein
LNPJMAHO_01678	tRNA	tRNA-Ser(gga)
LNPJMAHO_01679	CDS	ftsH1	3.4.24.-	ATP-dependent zinc metalloprotease FtsH 1
LNPJMAHO_01680	CDS	metR_2	HTH-type transcriptional regulator MetR
LNPJMAHO_01681	CDS	hypothetical protein
LNPJMAHO_01682	CDS	msuE_1	1.5.1.38	FMN reductase (NADPH)
LNPJMAHO_01683	CDS	xecA1	4.4.1.23	2-hydroxypropyl-CoM lyase
LNPJMAHO_01684	CDS	hypothetical protein
LNPJMAHO_01685	CDS	hypothetical protein
LNPJMAHO_01686	CDS	Dml_2	4.1.3.32	2,3-dimethylmalate lyase
LNPJMAHO_01687	CDS	prpF_2	5.3.3.-	2-methyl-aconitate isomerase
LNPJMAHO_01688	CDS	acnM	4.2.1.3	Aconitate hydratase A
LNPJMAHO_01689	CDS	hypothetical protein
LNPJMAHO_01690	CDS	prpC_2	2.3.3.5	2-methylcitrate synthase
LNPJMAHO_01691	CDS	ramB_2	HTH-type transcriptional regulator RamB
LNPJMAHO_01692	CDS	carH	HTH-type transcriptional repressor CarH
LNPJMAHO_01693	CDS	yvqK_1	2.5.1.17	Cob(I)yrinic acid a,c-diamide adenosyltransferase
LNPJMAHO_01694	CDS	btuF_2	Vitamin B12-binding protein
LNPJMAHO_01695	CDS	btuB	Vitamin B12 transporter BtuB
LNPJMAHO_01696	CDS	hypothetical protein
LNPJMAHO_01697	CDS	hypothetical protein
LNPJMAHO_01698	CDS	bigR	Biofilm growth-associated repressor
LNPJMAHO_01699	CDS	hypothetical protein
LNPJMAHO_01700	CDS	hypothetical protein
LNPJMAHO_01701	CDS	hypothetical protein
LNPJMAHO_01702	CDS	3.-.-.-	putative metallo-hydrolase
LNPJMAHO_01703	tRNA	tRNA-Ser(gga)
LNPJMAHO_01704	CDS	hflK_2	Modulator of FtsH protease HflK
LNPJMAHO_01705	CDS	hypothetical protein
LNPJMAHO_01706	CDS	adiA	4.1.1.19	Biodegradative arginine decarboxylase
LNPJMAHO_01707	CDS	ligA_2	6.5.1.1	DNA ligase
LNPJMAHO_01708	CDS	fabI_2	1.3.1.9	Enoyl-[acyl-carrier-protein] reductase [NADH] FabI
LNPJMAHO_01709	CDS	hbpA	Heme-binding protein A
LNPJMAHO_01710	CDS	yejB	Inner membrane ABC transporter permease protein YejB
LNPJMAHO_01711	CDS	yejE	Inner membrane ABC transporter permease protein YejE
LNPJMAHO_01712	CDS	gsiA_1	3.6.3.-	Glutathione import ATP-binding protein GsiA
LNPJMAHO_01713	CDS	hypothetical protein
LNPJMAHO_01714	CDS	blc	Outer membrane lipoprotein Blc
LNPJMAHO_01715	CDS	hypothetical protein
LNPJMAHO_01716	CDS	trxC_1	1.8.1.8	Thioredoxin 2
LNPJMAHO_01717	CDS	rimP	Ribosome maturation factor RimP
LNPJMAHO_01718	CDS	nusA	Transcription termination/antitermination protein NusA
LNPJMAHO_01719	CDS	infB	Translation initiation factor IF-2
LNPJMAHO_01720	CDS	rbfA	Ribosome-binding factor A
LNPJMAHO_01721	CDS	truB	5.4.99.25	tRNA pseudouridine synthase B
LNPJMAHO_01722	CDS	typA	GTP-binding protein TypA/BipA
LNPJMAHO_01723	CDS	crt_2	4.2.1.150	Short-chain-enoyl-CoA hydratase
LNPJMAHO_01724	CDS	tap	Methyl-accepting chemotaxis protein IV
LNPJMAHO_01725	CDS	rpfG_1	3.1.4.52	Cyclic di-GMP phosphodiesterase response regulator RpfG
LNPJMAHO_01726	CDS	hypothetical protein
LNPJMAHO_01727	CDS	infA_1	Translation initiation factor IF-1
LNPJMAHO_01728	CDS	hypothetical protein
LNPJMAHO_01729	CDS	aroK_2	2.7.1.71	Shikimate kinase
LNPJMAHO_01730	CDS	ydaM_3	2.7.7.65	putative diguanylate cyclase YdaM
LNPJMAHO_01731	CDS	hypothetical protein
LNPJMAHO_01732	CDS	lysN_1	2.6.1.39	2-aminoadipate transaminase
LNPJMAHO_01733	CDS	eamB_1	Cysteine/O-acetylserine efflux protein
LNPJMAHO_01734	CDS	gltC_3	HTH-type transcriptional regulator GltC
LNPJMAHO_01735	CDS	hypothetical protein
LNPJMAHO_01736	CDS	yxeP_1	3.-.-.-	putative hydrolase YxeP
LNPJMAHO_01737	CDS	hypothetical protein
LNPJMAHO_01738	CDS	hypothetical protein
LNPJMAHO_01739	CDS	icaA	2.4.1.-	Poly-beta-1,6-N-acetyl-D-glucosamine synthase
LNPJMAHO_01740	CDS	hypothetical protein
LNPJMAHO_01741	CDS	hypothetical protein
LNPJMAHO_01742	tRNA	tRNA-Ser(gga)
LNPJMAHO_01743	tRNA	tRNA-Val(gac)
LNPJMAHO_01744	CDS	bamD	Outer membrane protein assembly factor BamD
LNPJMAHO_01745	CDS	dnaE	2.7.7.7	DNA polymerase III subunit alpha
LNPJMAHO_01746	CDS	clpS	ATP-dependent Clp protease adapter protein ClpS
LNPJMAHO_01747	CDS	clpA	ATP-dependent Clp protease ATP-binding subunit ClpA
LNPJMAHO_01748	CDS	clsA_2	2.7.8.-	Major cardiolipin synthase ClsA
LNPJMAHO_01749	CDS	hypothetical protein
LNPJMAHO_01750	CDS	hypothetical protein
LNPJMAHO_01751	CDS	actP_2	3.6.3.4	Copper-transporting P-type ATPase
LNPJMAHO_01752	CDS	ribC	2.5.1.9	Riboflavin synthase
LNPJMAHO_01753	CDS	dgkA_1	2.7.1.107	Diacylglycerol kinase
LNPJMAHO_01754	CDS	hypothetical protein
LNPJMAHO_01755	CDS	dnaK_2	Chaperone protein DnaK
LNPJMAHO_01756	CDS	lysN_2	2.6.1.39	2-aminoadipate transaminase
LNPJMAHO_01757	CDS	1.-.-.-	putative FAD-linked oxidoreductase
LNPJMAHO_01758	CDS	hypothetical protein
LNPJMAHO_01759	CDS	gcvA_3	Glycine cleavage system transcriptional activator
LNPJMAHO_01760	CDS	hypothetical protein
LNPJMAHO_01761	CDS	gltI_2	Glutamate/aspartate import solute-binding protein
LNPJMAHO_01762	CDS	hypothetical protein
LNPJMAHO_01763	CDS	ynaI	Low conductance mechanosensitive channel YnaI
LNPJMAHO_01764	CDS	hypothetical protein
LNPJMAHO_01765	CDS	putative transporter
LNPJMAHO_01766	CDS	Outer membrane porin protein 32
LNPJMAHO_01767	CDS	dnaK_3	Chaperone protein DnaK
LNPJMAHO_01768	CDS	tadA_1	3.5.4.33	tRNA-specific adenosine deaminase
LNPJMAHO_01769	CDS	hypothetical protein
LNPJMAHO_01770	CDS	rebO	1.4.3.23	Flavin-dependent L-tryptophan oxidase RebO
LNPJMAHO_01771	CDS	fdhC	Fructose dehydrogenase cytochrome subunit
LNPJMAHO_01772	CDS	RutC family protein
LNPJMAHO_01773	CDS	Azurin
LNPJMAHO_01774	CDS	araE	1.2.1.26	Alpha-ketoglutaric semialdehyde dehydrogenase
LNPJMAHO_01775	CDS	hypothetical protein
LNPJMAHO_01776	CDS	pgi	5.3.1.9	Glucose-6-phosphate isomerase
LNPJMAHO_01777	CDS	2.3.1.207	Beta-ketodecanoyl-[acyl-carrier-protein] synthase
LNPJMAHO_01778	CDS	tal	2.2.1.2	Transaldolase
LNPJMAHO_01779	CDS	hexR_2	HTH-type transcriptional regulator HexR
LNPJMAHO_01780	CDS	Outer membrane porin protein
LNPJMAHO_01781	CDS	Outer membrane porin protein 32
LNPJMAHO_01782	CDS	hypothetical protein
LNPJMAHO_01783	CDS	ilvA	4.3.1.19	L-threonine dehydratase biosynthetic IlvA
LNPJMAHO_01784	CDS	cobV	2.7.8.26	Adenosylcobinamide-GDP ribazoletransferase
LNPJMAHO_01785	CDS	hypothetical protein
LNPJMAHO_01786	CDS	hypothetical protein
LNPJMAHO_01787	CDS	luxB	1.14.14.3	Alkanal monooxygenase beta chain
LNPJMAHO_01788	CDS	hypothetical protein
LNPJMAHO_01789	CDS	hypothetical protein
LNPJMAHO_01790	CDS	hypothetical protein
LNPJMAHO_01791	CDS	putative ABC transporter ATP-binding protein
LNPJMAHO_01792	CDS	cphA_1	6.3.2.29	Cyanophycin synthetase
LNPJMAHO_01793	CDS	cphA_2	6.3.2.29	Cyanophycin synthetase
LNPJMAHO_01794	CDS	hypothetical protein
LNPJMAHO_01795	CDS	putative transporter
LNPJMAHO_01796	CDS	hypothetical protein
LNPJMAHO_01797	CDS	groL	60 kDa chaperonin
LNPJMAHO_01798	CDS	groS	10 kDa chaperonin
LNPJMAHO_01799	CDS	hypothetical protein
LNPJMAHO_01800	CDS	Bifunctional NMN adenylyltransferase/Nudix hydrolase
LNPJMAHO_01801	CDS	pncB2_1	6.3.4.21	Nicotinate phosphoribosyltransferase 2
LNPJMAHO_01802	CDS	pncA	3.5.1.19	Nicotinamidase
LNPJMAHO_01803	CDS	hypothetical protein
LNPJMAHO_01804	CDS	metK	2.5.1.6	S-adenosylmethionine synthase
LNPJMAHO_01805	CDS	lpxP	2.3.1.242	Lipid A biosynthesis palmitoleoyltransferase
LNPJMAHO_01806	CDS	lpxL	2.3.1.241	Lipid A biosynthesis lauroyltransferase
LNPJMAHO_01807	CDS	engB	putative GTP-binding protein EngB
LNPJMAHO_01808	CDS	Cytochrome c4
LNPJMAHO_01809	CDS	ccsB	Cytochrome c biogenesis protein CcsB
LNPJMAHO_01810	CDS	ccsA_2	Cytochrome c biogenesis protein CcsA
LNPJMAHO_01811	CDS	hypothetical protein
LNPJMAHO_01812	CDS	lppC	Putative lipoprotein LppC
LNPJMAHO_01813	CDS	glnQ_2	3.6.3.-	Glutamine transport ATP-binding protein GlnQ
LNPJMAHO_01814	CDS	yecS_1	L-cystine transport system permease protein YecS
LNPJMAHO_01815	CDS	yecS_2	L-cystine transport system permease protein YecS
LNPJMAHO_01816	CDS	fliY_2	L-cystine-binding protein FliY
LNPJMAHO_01817	CDS	hypothetical protein
LNPJMAHO_01818	CDS	ybbH	putative HTH-type transcriptional regulator YbbH
LNPJMAHO_01819	CDS	ygeX	4.3.1.15	Diaminopropionate ammonia-lyase
LNPJMAHO_01820	CDS	amaB_3	3.5.1.87	N-carbamoyl-L-amino acid hydrolase
LNPJMAHO_01821	CDS	3.5.1.77	N-carbamoyl-D-amino acid hydrolase
LNPJMAHO_01822	CDS	gpgP	3.1.3.85	Glucosyl-3-phosphoglycerate phosphatase
LNPJMAHO_01823	CDS	gsiB	Glutathione-binding protein GsiB
LNPJMAHO_01824	CDS	dppB	Dipeptide transport system permease protein DppB
LNPJMAHO_01825	CDS	oppC	Oligopeptide transport system permease protein OppC
LNPJMAHO_01826	CDS	gsiA_2	3.6.3.-	Glutathione import ATP-binding protein GsiA
LNPJMAHO_01827	CDS	hypothetical protein
LNPJMAHO_01828	CDS	hypothetical protein
LNPJMAHO_01829	CDS	hypothetical protein
LNPJMAHO_01830	CDS	atzC	3.5.4.42	N-isopropylammelide isopropyl amidohydrolase
LNPJMAHO_01831	CDS	hypothetical protein
LNPJMAHO_01832	CDS	bla	3.5.2.6	Beta-lactamase CTX-M-1
LNPJMAHO_01833	CDS	ntaA	1.14.14.10	Nitrilotriacetate monooxygenase component A
LNPJMAHO_01834	CDS	ssuB_2	3.6.3.-	Aliphatic sulfonates import ATP-binding protein SsuB
LNPJMAHO_01835	CDS	ssuC_1	Putative aliphatic sulfonates transport permease protein SsuC
LNPJMAHO_01836	CDS	ssuA_2	Putative aliphatic sulfonates-binding protein
LNPJMAHO_01837	CDS	msuE_2	1.5.1.38	FMN reductase (NADPH)
LNPJMAHO_01838	CDS	rhtA	Threonine/homoserine exporter RhtA
LNPJMAHO_01839	CDS	actP_3	3.6.3.4	Copper-transporting P-type ATPase
LNPJMAHO_01840	CDS	hmrR	HTH-type transcriptional regulator HmrR
LNPJMAHO_01841	CDS	actP_4	3.6.3.4	Copper-transporting P-type ATPase
LNPJMAHO_01842	CDS	hypothetical protein
LNPJMAHO_01843	CDS	hypothetical protein
LNPJMAHO_01844	CDS	hypothetical protein
LNPJMAHO_01845	CDS	ttcA	tRNA 2-thiocytidine biosynthesis protein TtcA
LNPJMAHO_01846	CDS	hypothetical protein
LNPJMAHO_01847	CDS	fabG_4	1.1.1.100	3-oxoacyl-[acyl-carrier-protein] reductase FabG
LNPJMAHO_01848	CDS	hypothetical protein
LNPJMAHO_01849	CDS	hypothetical protein
LNPJMAHO_01850	CDS	trxC_2	1.8.1.8	Thioredoxin 2
LNPJMAHO_01851	CDS	hypothetical protein
LNPJMAHO_01852	CDS	acoD	1.2.1.3	Acetaldehyde dehydrogenase 2
LNPJMAHO_01853	CDS	hypothetical protein
LNPJMAHO_01854	CDS	cca	Multifunctional CCA protein
LNPJMAHO_01855	CDS	hypothetical protein
LNPJMAHO_01856	CDS	queC	6.3.4.20	7-cyano-7-deazaguanine synthase
LNPJMAHO_01857	CDS	hypothetical protein
LNPJMAHO_01858	CDS	6.3.3.2	5-formyltetrahydrofolate cyclo-ligase
LNPJMAHO_01859	CDS	slt	4.2.2.-	Soluble lytic murein transglycosylase
LNPJMAHO_01860	CDS	gloC_2	3.1.2.6	Hydroxyacylglutathione hydrolase GloC
LNPJMAHO_01861	CDS	fadD_1	6.2.1.3	Long-chain-fatty-acid--CoA ligase
LNPJMAHO_01862	CDS	decR_1	DNA-binding transcriptional activator DecR
LNPJMAHO_01863	CDS	hypothetical protein
LNPJMAHO_01864	CDS	hypothetical protein
LNPJMAHO_01865	CDS	corC_2	Magnesium and cobalt efflux protein CorC
LNPJMAHO_01866	CDS	lnt	2.3.1.-	Apolipoprotein N-acyltransferase
LNPJMAHO_01867	CDS	fabA	4.2.1.59	3-hydroxydecanoyl-[acyl-carrier-protein] dehydratase
LNPJMAHO_01868	CDS	fabB	2.3.1.41	3-oxoacyl-[acyl-carrier-protein] synthase 1
LNPJMAHO_01869	CDS	3.1.3.82	D-glycero-beta-D-manno-heptose-1,7-bisphosphate 7-phosphatase
LNPJMAHO_01870	CDS	plsC_2	2.3.1.51	1-acyl-sn-glycerol-3-phosphate acyltransferase
LNPJMAHO_01871	CDS	hypothetical protein
LNPJMAHO_01872	CDS	hypothetical protein
LNPJMAHO_01873	CDS	lnpD	5.1.3.2	UDP-glucose 4-epimerase
LNPJMAHO_01874	CDS	hypothetical protein
LNPJMAHO_01875	CDS	coaX	2.7.1.33	Type III pantothenate kinase
LNPJMAHO_01876	CDS	rfbB	4.2.1.46	dTDP-glucose 4,6-dehydratase
LNPJMAHO_01877	CDS	rfbD	1.1.1.133	dTDP-4-dehydrorhamnose reductase
LNPJMAHO_01878	CDS	rfbA	2.7.7.24	Glucose-1-phosphate thymidylyltransferase 1
LNPJMAHO_01879	CDS	rmlC	5.1.3.13	dTDP-4-dehydrorhamnose 3,5-epimerase
LNPJMAHO_01880	CDS	hypothetical protein
LNPJMAHO_01881	CDS	hypothetical protein
LNPJMAHO_01882	CDS	glyQ	6.1.1.14	Glycine--tRNA ligase alpha subunit
LNPJMAHO_01883	CDS	glyS	6.1.1.14	Glycine--tRNA ligase beta subunit
LNPJMAHO_01884	CDS	hypothetical protein
LNPJMAHO_01885	CDS	epsJ	2.4.-.-	putative glycosyltransferase EpsJ
LNPJMAHO_01886	CDS	hypothetical protein
LNPJMAHO_01887	CDS	wfgD	2.4.1.305	UDP-Glc:alpha-D-GlcNAc-diphosphoundecaprenol beta-1,3-glucosyltransferase WfgD
LNPJMAHO_01888	CDS	hypothetical protein
LNPJMAHO_01889	CDS	hypothetical protein
LNPJMAHO_01890	CDS	epsE_3	2.4.-.-	Putative glycosyltransferase EpsE
LNPJMAHO_01891	CDS	tagO	2.7.8.33	putative undecaprenyl-phosphate N-acetylglucosaminyl 1-phosphate transferase
LNPJMAHO_01892	CDS	argB	2.7.2.8	Acetylglutamate kinase
LNPJMAHO_01893	CDS	qseB	Transcriptional regulatory protein QseB
LNPJMAHO_01894	CDS	rssA_2	2.7.13.3	Swarming motility regulation sensor protein RssA
LNPJMAHO_01895	CDS	slmA	Nucleoid occlusion factor SlmA
LNPJMAHO_01896	CDS	hypothetical protein
LNPJMAHO_01897	CDS	dmdC_2	1.3.8.-	3-methylmercaptopropionyl-CoA dehydrogenase
LNPJMAHO_01898	CDS	hypothetical protein
LNPJMAHO_01899	CDS	fadN	1.1.1.35	putative 3-hydroxyacyl-CoA dehydrogenase
LNPJMAHO_01900	CDS	hypothetical protein
LNPJMAHO_01901	CDS	fadA_1	2.3.1.16	3-ketoacyl-CoA thiolase
LNPJMAHO_01902	CDS	hypothetical protein
LNPJMAHO_01903	CDS	hypothetical protein
LNPJMAHO_01904	CDS	paaF_1	4.2.1.17	2,3-dehydroadipyl-CoA hydratase
LNPJMAHO_01905	CDS	hypothetical protein
LNPJMAHO_01906	CDS	hypothetical protein
LNPJMAHO_01907	CDS	3.1.2.-	putative acyl-CoA thioester hydrolase
LNPJMAHO_01908	CDS	atm1	ATM1-type heavy metal exporter
LNPJMAHO_01909	CDS	1.1.1.215	2-ketogluconate reductase
LNPJMAHO_01910	CDS	hypothetical protein
LNPJMAHO_01911	CDS	hypothetical protein
LNPJMAHO_01912	CDS	Solute-binding protein
LNPJMAHO_01913	CDS	dctM_3	C4-dicarboxylate TRAP transporter large permease protein DctM
LNPJMAHO_01914	CDS	uehB	Ectoine/5-hydroxyectoine TRAP transporter small permease protein UehB
LNPJMAHO_01915	CDS	yjiE	HTH-type transcriptional regulator YjiE
LNPJMAHO_01916	CDS	gltI_3	Glutamate/aspartate import solute-binding protein
LNPJMAHO_01917	CDS	glnM	putative glutamine ABC transporter permease protein GlnM
LNPJMAHO_01918	CDS	gltK	Glutamate/aspartate import permease protein GltK
LNPJMAHO_01919	CDS	glnQ_3	3.6.3.-	Glutamine transport ATP-binding protein GlnQ
LNPJMAHO_01920	CDS	yqjH	1.16.1.9	NADPH-dependent ferric-chelate reductase
LNPJMAHO_01921	CDS	pyrC_2	3.5.2.3	Dihydroorotase
LNPJMAHO_01922	CDS	hypothetical protein
LNPJMAHO_01923	CDS	htpX_3	3.4.24.-	Protease HtpX
LNPJMAHO_01924	CDS	hypothetical protein
LNPJMAHO_01925	CDS	dmlR_3	HTH-type transcriptional regulator DmlR
LNPJMAHO_01926	CDS	fadJ	Fatty acid oxidation complex subunit alpha
LNPJMAHO_01927	CDS	fadA_2	2.3.1.16	3-ketoacyl-CoA thiolase
LNPJMAHO_01928	CDS	1.3.99.-	Putative acyl-CoA dehydrogenase FadE17
LNPJMAHO_01929	CDS	1.3.99.-	Acyl-CoA dehydrogenase fadE12
LNPJMAHO_01930	CDS	paaF_2	4.2.1.17	2,3-dehydroadipyl-CoA hydratase
LNPJMAHO_01931	CDS	yfdE_2	2.8.3.19	Acetyl-CoA:oxalate CoA-transferase
LNPJMAHO_01932	CDS	hypothetical protein
LNPJMAHO_01933	CDS	hypothetical protein
LNPJMAHO_01934	CDS	etfB_2	Electron transfer flavoprotein subunit beta
LNPJMAHO_01935	CDS	etfA_2	Electron transfer flavoprotein subunit alpha
LNPJMAHO_01936	CDS	hypothetical protein
LNPJMAHO_01937	CDS	hypothetical protein
LNPJMAHO_01938	CDS	aspS	6.1.1.23	Aspartate--tRNA(Asp/Asn) ligase
LNPJMAHO_01939	CDS	nudB	3.6.1.67	Dihydroneopterin triphosphate diphosphatase
LNPJMAHO_01940	CDS	hypothetical protein
LNPJMAHO_01941	CDS	folE	3.5.4.16	GTP cyclohydrolase 1
LNPJMAHO_01942	CDS	hypothetical protein
LNPJMAHO_01943	CDS	hypothetical protein
LNPJMAHO_01944	CDS	rhtB_2	Homoserine/homoserine lactone efflux protein
LNPJMAHO_01945	CDS	dppA	Periplasmic dipeptide transport protein
LNPJMAHO_01946	CDS	ddpF	putative D,D-dipeptide transport ATP-binding protein DdpF
LNPJMAHO_01947	CDS	oppD_2	Oligopeptide transport ATP-binding protein OppD
LNPJMAHO_01948	CDS	gsiD_2	Glutathione transport system permease protein GsiD
LNPJMAHO_01949	CDS	gsiC_2	Glutathione transport system permease protein GsiC
LNPJMAHO_01950	CDS	fdx_2	Ferredoxin
LNPJMAHO_01951	CDS	pth	3.1.1.29	Peptidyl-tRNA hydrolase
LNPJMAHO_01952	CDS	rplY	50S ribosomal protein L25
LNPJMAHO_01953	CDS	prs	2.7.6.1	Ribose-phosphate pyrophosphokinase
LNPJMAHO_01954	tRNA	tRNA-Gln(ttg)
LNPJMAHO_01955	CDS	ispE	2.7.1.148	4-diphosphocytidyl-2-C-methyl-D-erythritol kinase
LNPJMAHO_01956	CDS	lolB	Outer-membrane lipoprotein LolB
LNPJMAHO_01957	CDS	bepA_4	3.4.-.-	Beta-barrel assembly-enhancing protease
LNPJMAHO_01958	CDS	mutM	3.2.2.23	Formamidopyrimidine-DNA glycosylase
LNPJMAHO_01959	CDS	3.6.5.5	Bacterial dynamin-like protein
LNPJMAHO_01960	CDS	mutY	3.2.2.-	Adenine DNA glycosylase
LNPJMAHO_01961	CDS	rapZ	RNase adapter protein RapZ
LNPJMAHO_01962	CDS	recN	DNA repair protein RecN
LNPJMAHO_01963	CDS	nadK	2.7.1.23	NAD kinase
LNPJMAHO_01964	CDS	hrcA	Heat-inducible transcription repressor HrcA
LNPJMAHO_01965	tRNA	tRNA-Met(cat)
LNPJMAHO_01966	CDS	xerD_2	Tyrosine recombinase XerD
LNPJMAHO_01967	CDS	hypothetical protein
LNPJMAHO_01968	CDS	hypothetical protein
LNPJMAHO_01969	CDS	hypothetical protein
LNPJMAHO_01970	CDS	hypothetical protein
LNPJMAHO_01971	CDS	hypothetical protein
LNPJMAHO_01972	CDS	hypothetical protein
LNPJMAHO_01973	CDS	hypothetical protein
LNPJMAHO_01974	CDS	hypothetical protein
LNPJMAHO_01975	CDS	hypothetical protein
LNPJMAHO_01976	CDS	zot	Zona occludens toxin
LNPJMAHO_01977	CDS	outD	Type II secretion system protein D
LNPJMAHO_01978	CDS	hypothetical protein
LNPJMAHO_01979	CDS	pphB	3.1.3.16	Serine/threonine-protein phosphatase 2
LNPJMAHO_01980	CDS	hypothetical protein
LNPJMAHO_01981	CDS	hypothetical protein
LNPJMAHO_01982	CDS	hypothetical protein
LNPJMAHO_01983	CDS	ychF	Ribosome-binding ATPase YchF
LNPJMAHO_01984	CDS	intS	Prophage integrase IntS
LNPJMAHO_01985	CDS	hypothetical protein
LNPJMAHO_01986	CDS	hypothetical protein
LNPJMAHO_01987	CDS	hypothetical protein
LNPJMAHO_01988	CDS	ftsH3	3.4.24.-	ATP-dependent zinc metalloprotease FtsH 3
LNPJMAHO_01989	CDS	hypothetical protein
LNPJMAHO_01990	CDS	hypothetical protein
LNPJMAHO_01991	CDS	hypothetical protein
LNPJMAHO_01992	CDS	hypothetical protein
LNPJMAHO_01993	CDS	hypothetical protein
LNPJMAHO_01994	CDS	pdxY	2.7.1.35	Pyridoxal kinase PdxY
LNPJMAHO_01995	CDS	ftsZ_2	Cell division protein FtsZ
LNPJMAHO_01996	CDS	speG_2	2.3.1.57	Spermidine N(1)-acetyltransferase
LNPJMAHO_01997	CDS	hypothetical protein
LNPJMAHO_01998	CDS	hypothetical protein
LNPJMAHO_01999	CDS	hypothetical protein
[truncated: 1,321 more rows]

## Sheet: NG17
locus_tag	ftype	gene	EC_number	product
EGJKDIEL_00001	tRNA	tRNA-Ser(gct)
EGJKDIEL_00002	tRNA	tRNA-Ser(gct)
EGJKDIEL_00003	CDS	2.7.2.4	Aspartate kinase
EGJKDIEL_00004	CDS	tilS	6.3.4.19	tRNA(Ile)-lysidine synthase
EGJKDIEL_00005	CDS	accA	6.4.1.2	Acetyl-coenzyme A carboxylase carboxyl transferase subunit alpha
EGJKDIEL_00006	CDS	alkA	3.2.2.21	DNA-3-methyladenine glycosylase
EGJKDIEL_00007	CDS	cysS	6.1.1.16	Cysteine--tRNA ligase
EGJKDIEL_00008	CDS	bepA_1	3.4.-.-	Beta-barrel assembly-enhancing protease
EGJKDIEL_00009	CDS	5.2.1.8	Peptidyl-prolyl cis-trans isomerase cyp18
EGJKDIEL_00010	CDS	5.2.1.8	Peptidyl-prolyl cis-trans isomerase cyp18
EGJKDIEL_00011	CDS	lpxH	3.6.1.54	UDP-2,3-diacylglucosamine hydrolase
EGJKDIEL_00012	CDS	5.4.4.3	3-hydroxylaminophenol mutase
EGJKDIEL_00013	CDS	hypothetical protein
EGJKDIEL_00014	CDS	glnL	2.7.13.3	Nitrogen regulation protein NR(II)
EGJKDIEL_00015	tRNA	tRNA-Gly(acc)
EGJKDIEL_00016	CDS	hypothetical protein
EGJKDIEL_00017	CDS	hypothetical protein
EGJKDIEL_00018	CDS	hypothetical protein
EGJKDIEL_00019	CDS	hypothetical protein
EGJKDIEL_00020	CDS	mhpF	1.2.1.10	Acetaldehyde dehydrogenase
EGJKDIEL_00021	CDS	hypothetical protein
EGJKDIEL_00022	CDS	glnS	6.1.1.18	Glutamine--tRNA ligase
EGJKDIEL_00023	CDS	hypothetical protein
EGJKDIEL_00024	CDS	aroQ	4.2.1.10	3-dehydroquinate dehydratase
EGJKDIEL_00025	CDS	mhpC	3.7.1.14	2-hydroxy-6-oxononadienedioate/2-hydroxy-6-oxononatrienedioate hydrolase
EGJKDIEL_00026	CDS	ygiD	1.13.11.29	4,5-DOPA dioxygenase extradiol
EGJKDIEL_00027	CDS	estB	3.1.1.1	Carboxylesterase 2
EGJKDIEL_00028	CDS	hypothetical protein
EGJKDIEL_00029	CDS	hypothetical protein
EGJKDIEL_00030	CDS	gpt	2.4.2.22	Xanthine phosphoribosyltransferase
EGJKDIEL_00031	CDS	purA	6.3.4.4	Adenylosuccinate synthetase
EGJKDIEL_00032	CDS	hisZ	ATP phosphoribosyltransferase regulatory subunit
EGJKDIEL_00033	CDS	hflC	Modulator of FtsH protease HflC
EGJKDIEL_00034	CDS	hflK_1	Modulator of FtsH protease HflK
EGJKDIEL_00035	CDS	hflX	GTPase HflX
EGJKDIEL_00036	CDS	hfq	RNA-binding protein Hfq
EGJKDIEL_00037	CDS	der	GTPase Der
EGJKDIEL_00038	CDS	bamB	Outer membrane protein assembly factor BamB
EGJKDIEL_00039	CDS	hypothetical protein
EGJKDIEL_00040	CDS	hisS	6.1.1.21	Histidine--tRNA ligase
EGJKDIEL_00041	CDS	ispG	1.17.7.3	4-hydroxy-3-methylbut-2-en-1-yl diphosphate synthase (flavodoxin)
EGJKDIEL_00042	CDS	rodZ	Cytoskeleton protein RodZ
EGJKDIEL_00043	CDS	bepA_2	3.4.-.-	Beta-barrel assembly-enhancing protease
EGJKDIEL_00044	CDS	rlmN	2.1.1.192	Dual-specificity RNA methyltransferase RlmN
EGJKDIEL_00045	CDS	ndk	2.7.4.6	Nucleoside diphosphate kinase
EGJKDIEL_00046	CDS	hypothetical protein
EGJKDIEL_00047	CDS	ltrA	Group II intron-encoded protein LtrA
EGJKDIEL_00048	CDS	rluB	5.4.99.22	Ribosomal large subunit pseudouridine synthase B
EGJKDIEL_00049	CDS	scpB_1	Segregation and condensation protein B
EGJKDIEL_00050	CDS	rluD	5.4.99.23	Ribosomal large subunit pseudouridine synthase D
EGJKDIEL_00051	CDS	nlpD	Murein hydrolase activator NlpD
EGJKDIEL_00052	CDS	pcm_1	2.1.1.77	Protein-L-isoaspartate O-methyltransferase
EGJKDIEL_00053	CDS	surE	3.1.3.5	5'-nucleotidase SurE
EGJKDIEL_00054	CDS	yedQ	2.7.7.65	putative diguanylate cyclase YedQ
EGJKDIEL_00055	CDS	gltS_1	Sodium/glutamate symporter
EGJKDIEL_00056	CDS	ggt	2.3.2.2	Gamma-glutamyltranspeptidase
EGJKDIEL_00057	CDS	hypothetical protein
EGJKDIEL_00058	CDS	clsC_1	2.7.8.-	Cardiolipin synthase C
EGJKDIEL_00059	CDS	clsC_2	2.7.8.-	Cardiolipin synthase C
EGJKDIEL_00060	CDS	hypothetical protein
EGJKDIEL_00061	CDS	frmA	1.1.1.284	S-(hydroxymethyl)glutathione dehydrogenase
EGJKDIEL_00062	CDS	hypothetical protein
EGJKDIEL_00063	CDS	rhlE_1	3.6.4.13	ATP-dependent RNA helicase RhlE
EGJKDIEL_00064	CDS	fghA	3.1.2.12	S-formylglutathione hydrolase
EGJKDIEL_00065	CDS	yegE_1	2.7.7.65	putative diguanylate cyclase YegE
EGJKDIEL_00066	CDS	hypothetical protein
EGJKDIEL_00067	CDS	hemR_1	Hemin receptor
EGJKDIEL_00068	CDS	cydX_1	1.10.3.14	Cytochrome bd ubiquinol oxidase subunit X
EGJKDIEL_00069	CDS	cydB_1	1.10.3.14	Cytochrome bd-I ubiquinol oxidase subunit 2
EGJKDIEL_00070	CDS	cydA_1	1.10.3.-	Cytochrome bd ubiquinol oxidase subunit 1
EGJKDIEL_00071	CDS	cydX_2	1.10.3.14	Cytochrome bd ubiquinol oxidase subunit X
EGJKDIEL_00072	CDS	cydB_2	1.10.3.14	Cytochrome bd-I ubiquinol oxidase subunit 2
EGJKDIEL_00073	CDS	cydA_2	1.10.3.14	Cytochrome bd-I ubiquinol oxidase subunit 1
EGJKDIEL_00074	CDS	putative ABC transporter ATP-binding protein
EGJKDIEL_00075	CDS	cydD	ATP-binding/permease protein CydD
EGJKDIEL_00076	CDS	1.13.12.-	Putative monooxygenase
EGJKDIEL_00077	CDS	dmdC_1	1.3.8.-	3-methylmercaptopropionyl-CoA dehydrogenase
EGJKDIEL_00078	CDS	hypothetical protein
EGJKDIEL_00079	CDS	etfA_1	Electron transfer flavoprotein subunit alpha
EGJKDIEL_00080	CDS	etfB_1	Electron transfer flavoprotein subunit beta
EGJKDIEL_00081	CDS	dpgD_1	4.2.1.17	Enoyl-CoA-hydratase
EGJKDIEL_00082	CDS	hdaH	3.5.1.-	Histone deacetylase-like amidohydrolase
EGJKDIEL_00083	CDS	ravA	3.6.3.-	ATPase RavA
EGJKDIEL_00084	CDS	hypothetical protein
EGJKDIEL_00085	CDS	tgpA	2.3.2.13	Protein-glutamine gamma-glutamyltransferase
EGJKDIEL_00086	CDS	mltB	4.2.2.-	Membrane-bound lytic murein transglycosylase B
EGJKDIEL_00087	CDS	hypothetical protein
EGJKDIEL_00088	CDS	6.2.1.3	Long-chain-fatty-acid--CoA ligase
EGJKDIEL_00089	CDS	ccp_1	1.11.1.5	Cytochrome c551 peroxidase
EGJKDIEL_00090	CDS	perR	Peroxide-responsive repressor PerR
EGJKDIEL_00091	CDS	queG	1.17.99.6	Epoxyqueuosine reductase
EGJKDIEL_00092	CDS	tsaE	tRNA threonylcarbamoyladenosine biosynthesis protein TsaE
EGJKDIEL_00093	CDS	amiC_1	3.5.1.28	N-acetylmuramoyl-L-alanine amidase AmiC
EGJKDIEL_00094	CDS	pgaA	Poly-beta-1,6-N-acetyl-D-glucosamine export protein
EGJKDIEL_00095	CDS	hypothetical protein
EGJKDIEL_00096	CDS	hypothetical protein
EGJKDIEL_00097	CDS	hypothetical protein
EGJKDIEL_00098	CDS	putative membrane protein
EGJKDIEL_00099	CDS	hypothetical protein
EGJKDIEL_00100	CDS	mutL	DNA mismatch repair protein MutL
EGJKDIEL_00101	CDS	hypothetical protein
EGJKDIEL_00102	CDS	gdhA_1	1.4.1.4	NADP-specific glutamate dehydrogenase
EGJKDIEL_00103	CDS	hypothetical protein
EGJKDIEL_00104	CDS	RNA-binding protein
EGJKDIEL_00105	CDS	rlmE	2.1.1.166	Ribosomal RNA large subunit methyltransferase E
EGJKDIEL_00106	CDS	ftsH_1	3.4.24.-	ATP-dependent zinc metalloprotease FtsH
EGJKDIEL_00107	CDS	folP_1	2.5.1.15	Dihydropteroate synthase
EGJKDIEL_00108	CDS	glmM	5.4.2.10	Phosphoglucosamine mutase
EGJKDIEL_00109	CDS	rnk	Regulator of nucleoside diphosphate kinase
EGJKDIEL_00110	CDS	hypothetical protein
EGJKDIEL_00111	CDS	1.-.-.-	putative oxidoreductase
EGJKDIEL_00112	CDS	hypothetical protein
EGJKDIEL_00113	CDS	gldA	1.1.1.6	Glycerol dehydrogenase
EGJKDIEL_00114	CDS	mgsA	4.2.3.3	Methylglyoxal synthase
EGJKDIEL_00115	CDS	bcr_1	Bicyclomycin resistance protein
EGJKDIEL_00116	CDS	miaA	2.5.1.75	tRNA dimethylallyltransferase
EGJKDIEL_00117	CDS	hypothetical protein
EGJKDIEL_00118	CDS	clcA	H(+)/Cl(-) exchange transporter ClcA
EGJKDIEL_00119	CDS	putP	Sodium/proline symporter
EGJKDIEL_00120	CDS	hypothetical protein
EGJKDIEL_00121	CDS	slcC	1.1.1.310	(S)-sulfolactate dehydrogenase
EGJKDIEL_00122	CDS	hypothetical protein
EGJKDIEL_00123	CDS	hypothetical protein
EGJKDIEL_00124	CDS	hypothetical protein
EGJKDIEL_00125	CDS	rspR_1	HTH-type transcriptional repressor RspR
EGJKDIEL_00126	CDS	scpB_2	4.1.1.41	Methylmalonyl-CoA decarboxylase
EGJKDIEL_00127	CDS	hypothetical protein
EGJKDIEL_00128	CDS	lcfB_1	6.2.1.3	Long-chain-fatty-acid--CoA ligase
EGJKDIEL_00129	CDS	hypothetical protein
EGJKDIEL_00130	CDS	hypothetical protein
EGJKDIEL_00131	CDS	hypothetical protein
EGJKDIEL_00132	CDS	uvrD_1	3.6.4.12	DNA helicase II
EGJKDIEL_00133	CDS	hypothetical protein
EGJKDIEL_00134	CDS	fyuA_1	Pesticin receptor
EGJKDIEL_00135	CDS	irtB	3.6.3.-	Iron import ATP-binding/permease protein IrtB
EGJKDIEL_00136	CDS	irtA	3.6.3.-	Iron import ATP-binding/permease protein IrtA
EGJKDIEL_00137	CDS	hypothetical protein
EGJKDIEL_00138	CDS	pchR_1	Regulatory protein PchR
EGJKDIEL_00139	CDS	hypothetical protein
EGJKDIEL_00140	CDS	putative signaling protein
EGJKDIEL_00141	CDS	hypothetical protein
EGJKDIEL_00142	CDS	hypothetical protein
EGJKDIEL_00143	CDS	hypothetical protein
EGJKDIEL_00144	CDS	gltI_1	Glutamate/aspartate import solute-binding protein
EGJKDIEL_00145	CDS	hypothetical protein
EGJKDIEL_00146	CDS	livH_1	High-affinity branched-chain amino acid transport system permease protein LivH
EGJKDIEL_00147	CDS	hypothetical protein
EGJKDIEL_00148	CDS	livF_1	High-affinity branched-chain amino acid transport ATP-binding protein LivF
EGJKDIEL_00149	CDS	drrA_1	3.6.3.-	Daunorubicin/doxorubicin resistance ATP-binding protein DrrA
EGJKDIEL_00150	CDS	hypothetical protein
EGJKDIEL_00151	CDS	hypothetical protein
EGJKDIEL_00152	CDS	nuoN	1.6.5.11	NADH-quinone oxidoreductase subunit N
EGJKDIEL_00153	CDS	nuoM	1.6.5.11	NADH-quinone oxidoreductase subunit M
EGJKDIEL_00154	CDS	nuoL	1.6.5.11	NADH-quinone oxidoreductase subunit L
EGJKDIEL_00155	CDS	1.6.5.11	NADH-quinone oxidoreductase subunit 11
EGJKDIEL_00156	CDS	nuoJ	1.6.5.11	NADH-quinone oxidoreductase subunit J
EGJKDIEL_00157	CDS	nuoI	1.6.5.11	NADH-quinone oxidoreductase subunit I
EGJKDIEL_00158	CDS	nuoH	1.6.5.11	NADH-quinone oxidoreductase subunit H
EGJKDIEL_00159	CDS	nqo3	1.6.5.11	NADH-quinone oxidoreductase chain 3
EGJKDIEL_00160	CDS	nuoF	1.6.5.11	NADH-quinone oxidoreductase subunit F
EGJKDIEL_00161	CDS	nqo2	1.6.5.11	NADH-quinone oxidoreductase subunit 2
EGJKDIEL_00162	CDS	nuoD	1.6.5.11	NADH-quinone oxidoreductase subunit D
EGJKDIEL_00163	CDS	nqo5	1.6.5.11	NADH-quinone oxidoreductase chain 5
EGJKDIEL_00164	CDS	nuoB	1.6.5.11	NADH-quinone oxidoreductase subunit B
EGJKDIEL_00165	CDS	ndhC	1.6.5.-	NAD(P)H-quinone oxidoreductase subunit 3
EGJKDIEL_00166	tRNA	tRNA-Leu(gag)
EGJKDIEL_00167	CDS	secG	Protein-export membrane protein SecG
EGJKDIEL_00168	CDS	tpiA	5.3.1.1	Triosephosphate isomerase
EGJKDIEL_00169	CDS	pnp	2.7.7.8	Polyribonucleotide nucleotidyltransferase
EGJKDIEL_00170	CDS	rpsO	30S ribosomal protein S15
EGJKDIEL_00171	CDS	hypothetical protein
EGJKDIEL_00172	CDS	hypothetical protein
EGJKDIEL_00173	CDS	hypothetical protein
EGJKDIEL_00174	CDS	hypothetical protein
EGJKDIEL_00175	CDS	hypothetical protein
EGJKDIEL_00176	CDS	pilY1	Type IV pilus biogenesis factor PilY1
EGJKDIEL_00177	CDS	hypothetical protein
EGJKDIEL_00178	CDS	ribD	Riboflavin biosynthesis protein RibD
EGJKDIEL_00179	CDS	clsC_3	2.7.8.-	Cardiolipin synthase C
EGJKDIEL_00180	CDS	dusC	1.3.1.-	tRNA-dihydrouridine(16) synthase
EGJKDIEL_00181	CDS	hypothetical protein
EGJKDIEL_00182	CDS	prmC_1	2.1.1.297	Release factor glutamine methyltransferase
EGJKDIEL_00183	CDS	mshD	2.3.1.189	Mycothiol acetyltransferase
EGJKDIEL_00184	CDS	calB	1.2.1.68	Coniferyl aldehyde dehydrogenase
EGJKDIEL_00185	CDS	hypothetical protein
EGJKDIEL_00186	CDS	clpB	Chaperone protein ClpB
EGJKDIEL_00187	CDS	hypothetical protein
EGJKDIEL_00188	CDS	yceJ	Cytochrome b561
EGJKDIEL_00189	CDS	yceI_1	Protein YceI
EGJKDIEL_00190	CDS	yceI_2	Protein YceI
EGJKDIEL_00191	CDS	moaE	2.8.1.12	Molybdopterin synthase catalytic subunit
EGJKDIEL_00192	CDS	hypothetical protein
EGJKDIEL_00193	CDS	hypothetical protein
EGJKDIEL_00194	CDS	hypothetical protein
EGJKDIEL_00195	CDS	bcr_2	Bicyclomycin resistance protein
EGJKDIEL_00196	CDS	hypothetical protein
EGJKDIEL_00197	CDS	hypothetical protein
EGJKDIEL_00198	CDS	moaD	Molybdopterin synthase sulfur carrier subunit
EGJKDIEL_00199	CDS	moeA	2.10.1.1	Molybdopterin molybdenumtransferase
EGJKDIEL_00200	CDS	mobB	Molybdopterin-guanine dinucleotide biosynthesis adapter protein
EGJKDIEL_00201	CDS	thrC	4.2.3.1	Threonine synthase
EGJKDIEL_00202	CDS	hom	1.1.1.3	Homoserine dehydrogenase
EGJKDIEL_00203	CDS	alaA	2.6.1.2	Glutamate-pyruvate aminotransferase AlaA
EGJKDIEL_00204	CDS	hypothetical protein
EGJKDIEL_00205	CDS	bcp	1.11.1.15	Putative peroxiredoxin bcp
EGJKDIEL_00206	CDS	PhoH-like protein
EGJKDIEL_00207	CDS	hypothetical protein
EGJKDIEL_00208	CDS	dnaB	3.6.4.12	Replicative DNA helicase
EGJKDIEL_00209	CDS	rplI	50S ribosomal protein L9
EGJKDIEL_00210	CDS	rpsR	30S ribosomal protein S18
EGJKDIEL_00211	CDS	rpsF	30S ribosomal protein S6
EGJKDIEL_00212	CDS	grpE	Protein GrpE
EGJKDIEL_00213	CDS	dnaK_1	Chaperone protein DnaK
EGJKDIEL_00214	CDS	dnaJ	Chaperone protein DnaJ
EGJKDIEL_00215	CDS	quiA_1	1.1.5.8	Quinate/shikimate dehydrogenase (quinone)
EGJKDIEL_00216	CDS	fyuA_2	Pesticin receptor
EGJKDIEL_00217	CDS	gltC_1	HTH-type transcriptional regulator GltC
EGJKDIEL_00218	CDS	leuC	4.2.1.33	3-isopropylmalate dehydratase large subunit
EGJKDIEL_00219	CDS	hypothetical protein
EGJKDIEL_00220	CDS	leuD1	4.2.1.33	3-isopropylmalate dehydratase small subunit 1
EGJKDIEL_00221	CDS	leuB	1.1.1.85	3-isopropylmalate dehydrogenase
EGJKDIEL_00222	CDS	asd	1.2.1.11	Aspartate-semialdehyde dehydrogenase
EGJKDIEL_00223	CDS	hypothetical protein
EGJKDIEL_00224	CDS	truA	5.4.99.12	tRNA pseudouridine synthase A
EGJKDIEL_00225	CDS	trpF	5.3.1.24	N-(5'-phosphoribosyl)anthranilate isomerase
EGJKDIEL_00226	CDS	trpB	4.2.1.20	Tryptophan synthase beta chain
EGJKDIEL_00227	CDS	trpA	4.2.1.20	Tryptophan synthase alpha chain
EGJKDIEL_00228	CDS	accD	6.4.1.2	Acetyl-coenzyme A carboxylase carboxyl transferase subunit beta
EGJKDIEL_00229	CDS	hypothetical protein
EGJKDIEL_00230	CDS	lon_1	3.4.21.53	Lon protease
EGJKDIEL_00231	CDS	lysS	6.1.1.6	Lysine--tRNA ligase
EGJKDIEL_00232	CDS	mscS	Small-conductance mechanosensitive channel
EGJKDIEL_00233	CDS	purT	2.1.2.-	Formate-dependent phosphoribosylglycinamide formyltransferase
EGJKDIEL_00234	CDS	hypothetical protein
EGJKDIEL_00235	CDS	tsr_1	Methyl-accepting chemotaxis protein I
EGJKDIEL_00236	CDS	pfp	2.7.1.90	Pyrophosphate--fructose 6-phosphate 1-phosphotransferase
EGJKDIEL_00237	CDS	nagZ	3.2.1.52	Beta-hexosaminidase
EGJKDIEL_00238	CDS	acpS	2.7.8.7	Holo-[acyl-carrier-protein] synthase
EGJKDIEL_00239	CDS	pdxJ	2.6.99.2	Pyridoxine 5'-phosphate synthase
EGJKDIEL_00240	CDS	recO	DNA repair protein RecO
EGJKDIEL_00241	CDS	era	GTPase Era
EGJKDIEL_00242	CDS	rnc	3.1.26.3	Ribonuclease 3
EGJKDIEL_00243	CDS	hypothetical protein
EGJKDIEL_00244	CDS	lepB	3.4.21.89	Signal peptidase I
EGJKDIEL_00245	CDS	lepA	3.6.5.-	Elongation factor 4
EGJKDIEL_00246	CDS	htrA	Putative serine protease HtrA
EGJKDIEL_00247	CDS	hypothetical protein
EGJKDIEL_00248	CDS	rpoE	ECF RNA polymerase sigma-E factor
EGJKDIEL_00249	CDS	hypothetical protein
EGJKDIEL_00250	CDS	fabF	2.3.1.179	3-oxoacyl-[acyl-carrier-protein] synthase 2
EGJKDIEL_00251	CDS	acpP	Acyl carrier protein
EGJKDIEL_00252	CDS	fabG_1	1.1.1.100	3-oxoacyl-[acyl-carrier-protein] reductase FabG
EGJKDIEL_00253	CDS	fabD	2.3.1.39	Malonyl CoA-acyl carrier protein transacylase
EGJKDIEL_00254	CDS	fabH	2.3.1.180	3-oxoacyl-[acyl-carrier-protein] synthase 3
EGJKDIEL_00255	CDS	plsX	2.3.1.-	Phosphate acyltransferase
EGJKDIEL_00256	CDS	rpmF	50S ribosomal protein L32
EGJKDIEL_00257	CDS	yceD	Large ribosomal RNA subunit accumulation protein YceD
EGJKDIEL_00258	CDS	yceF	Maf-like protein YceF
EGJKDIEL_00259	CDS	rsmI_1	2.1.1.198	Ribosomal RNA small subunit methyltransferase I
EGJKDIEL_00260	CDS	sppA	3.4.21.-	Putative signal peptide peptidase SppA
EGJKDIEL_00261	CDS	3.1.3.5	5'-nucleotidase
EGJKDIEL_00262	CDS	rluC	5.4.99.24	Ribosomal large subunit pseudouridine synthase C
EGJKDIEL_00263	CDS	rne_1	3.1.26.12	Ribonuclease E
EGJKDIEL_00264	CDS	hypothetical protein
EGJKDIEL_00265	CDS	queF	1.7.1.13	NADPH-dependent 7-cyano-7-deazaguanine reductase
EGJKDIEL_00266	CDS	adoK	2.7.1.20	Adenosine kinase
EGJKDIEL_00267	CDS	hypothetical protein
EGJKDIEL_00268	CDS	prmA	2.1.1.-	Ribosomal protein L11 methyltransferase
EGJKDIEL_00269	CDS	accC_1	6.3.4.14	Biotin carboxylase
EGJKDIEL_00270	CDS	accB_1	Biotin carboxyl carrier protein of acetyl-CoA carboxylase
EGJKDIEL_00271	CDS	resA_1	Thiol-disulfide oxidoreductase ResA
EGJKDIEL_00272	CDS	hypothetical protein
EGJKDIEL_00273	CDS	mpl	6.3.2.45	UDP-N-acetylmuramate--L-alanyl-gamma-D-glutamyl-meso-2,6-diaminoheptandioate ligase
EGJKDIEL_00274	CDS	hypothetical protein
EGJKDIEL_00275	CDS	aroG_1	2.5.1.54	Phospho-2-dehydro-3-deoxyheptonate aldolase, Phe-sensitive
EGJKDIEL_00276	CDS	tldD	3.4.-.-	Metalloprotease TldD
EGJKDIEL_00277	CDS	hypothetical protein
EGJKDIEL_00278	CDS	mrdB	2.4.1.129	Peptidoglycan glycosyltransferase MrdB
EGJKDIEL_00279	CDS	hypothetical protein
EGJKDIEL_00280	CDS	rnb	3.1.13.1	Exoribonuclease 2
EGJKDIEL_00281	CDS	hypothetical protein
EGJKDIEL_00282	CDS	aroE	1.1.1.25	Shikimate dehydrogenase (NADP(+))
EGJKDIEL_00283	CDS	mtgA	2.4.1.129	Biosynthetic peptidoglycan transglycosylase
EGJKDIEL_00284	CDS	ruvC	3.1.22.4	Crossover junction endodeoxyribonuclease RuvC
EGJKDIEL_00285	CDS	thiC	4.1.99.17	Phosphomethylpyrimidine synthase
EGJKDIEL_00286	CDS	lpxC	3.5.1.108	UDP-3-O-acyl-N-acetylglucosamine deacetylase
EGJKDIEL_00287	CDS	ftsZ_1	Cell division protein FtsZ
EGJKDIEL_00288	CDS	ftsA_1	Cell division protein FtsA
EGJKDIEL_00289	CDS	ftsQ	Cell division protein FtsQ
EGJKDIEL_00290	CDS	ddlB	6.3.2.4	D-alanine--D-alanine ligase B
EGJKDIEL_00291	CDS	murC	6.3.2.8	UDP-N-acetylmuramate--L-alanine ligase
EGJKDIEL_00292	CDS	murG	2.4.1.227	UDP-N-acetylglucosamine--N-acetylmuramyl-(pentapeptide) pyrophosphoryl-undecaprenol N-acetylglucosamine transferase
EGJKDIEL_00293	CDS	ftsW	2.4.1.129	putative peptidoglycan glycosyltransferase FtsW
EGJKDIEL_00294	CDS	murD	6.3.2.9	UDP-N-acetylmuramoylalanine--D-glutamate ligase
EGJKDIEL_00295	CDS	mraY	2.7.8.13	Phospho-N-acetylmuramoyl-pentapeptide-transferase
EGJKDIEL_00296	CDS	murF	6.3.2.10	UDP-N-acetylmuramoyl-tripeptide--D-alanyl-D-alanine ligase
EGJKDIEL_00297	CDS	murE	6.3.2.13	UDP-N-acetylmuramoyl-L-alanyl-D-glutamate--2,6-diaminopimelate ligase
EGJKDIEL_00298	CDS	penA	3.4.16.4	putative peptidoglycan D,D-transpeptidase PenA
EGJKDIEL_00299	CDS	ftsL	Cell division protein FtsL
EGJKDIEL_00300	CDS	rsmH	2.1.1.199	Ribosomal RNA small subunit methyltransferase H
EGJKDIEL_00301	CDS	mraZ	Transcriptional regulator MraZ
EGJKDIEL_00302	CDS	hslU	ATP-dependent protease ATPase subunit HslU
EGJKDIEL_00303	CDS	hslV	3.4.25.2	ATP-dependent protease subunit HslV
EGJKDIEL_00304	CDS	hypothetical protein
EGJKDIEL_00305	CDS	dksA_1	RNA polymerase-binding transcription factor DksA
EGJKDIEL_00306	CDS	yjiA	putative GTP-binding protein YjiA
EGJKDIEL_00307	CDS	xerC_1	Tyrosine recombinase XerC
EGJKDIEL_00308	CDS	hypothetical protein
EGJKDIEL_00309	CDS	dapF	5.1.1.7	Diaminopimelate epimerase
EGJKDIEL_00310	CDS	hypothetical protein
EGJKDIEL_00311	CDS	hypothetical protein
EGJKDIEL_00312	CDS	rluF	5.4.99.21	23S rRNA pseudouridine(2604) synthase
EGJKDIEL_00313	CDS	gloC_1	3.1.2.6	Hydroxyacylglutathione hydrolase GloC
EGJKDIEL_00314	CDS	hypothetical protein
EGJKDIEL_00315	CDS	cysK	2.5.1.47	Cysteine synthase
EGJKDIEL_00316	CDS	3.6.3.-	Putative multidrug export ATP-binding/permease protein
EGJKDIEL_00317	CDS	aer_1	Aerotaxis receptor
EGJKDIEL_00318	CDS	sbcD	Nuclease SbcCD subunit D
EGJKDIEL_00319	CDS	sbcC	Nuclease SbcCD subunit C
EGJKDIEL_00320	CDS	hypothetical protein
EGJKDIEL_00321	CDS	hypothetical protein
EGJKDIEL_00322	CDS	yhhQ	Inner membrane protein YhhQ
EGJKDIEL_00323	CDS	glxR_1	1.1.1.60	2-hydroxy-3-oxopropionate reductase
EGJKDIEL_00324	tRNA	tRNA-Lys(ctt)
EGJKDIEL_00325	tRNA	tRNA-Lys(ctt)
EGJKDIEL_00326	tRNA	tRNA-Lys(ctt)
EGJKDIEL_00327	CDS	rhlE_2	3.6.4.13	ATP-dependent RNA helicase RhlE
EGJKDIEL_00328	CDS	orn	3.1.-.-	Oligoribonuclease
EGJKDIEL_00329	CDS	htpX_1	3.4.24.-	Protease HtpX
EGJKDIEL_00330	CDS	rsgA	3.6.1.-	Small ribosomal subunit biogenesis GTPase RsgA
EGJKDIEL_00331	CDS	cbiB	Cobalamin biosynthesis protein CbiB
EGJKDIEL_00332	CDS	nudL	3.6.1.-	putative Nudix hydrolase NudL
EGJKDIEL_00333	CDS	rplS	50S ribosomal protein L19
EGJKDIEL_00334	CDS	trmD	2.1.1.228	tRNA (guanine-N(1)-)-methyltransferase
EGJKDIEL_00335	CDS	rimM	Ribosome maturation factor RimM
EGJKDIEL_00336	CDS	rpsP	30S ribosomal protein S16
EGJKDIEL_00337	CDS	pitA_1	2.3.1.-	L-methionine sulfoximine/L-methionine sulfone acetyltransferase
EGJKDIEL_00338	CDS	pitA_2	Low-affinity inorganic phosphate transporter 1
EGJKDIEL_00339	CDS	hypothetical protein
EGJKDIEL_00340	CDS	rarA	Replication-associated recombination protein A
EGJKDIEL_00341	CDS	brnQ	Branched-chain amino acid transport system 2 carrier protein
EGJKDIEL_00342	CDS	lolA	Outer-membrane lipoprotein carrier protein
EGJKDIEL_00343	CDS	ftsK	DNA translocase FtsK
EGJKDIEL_00344	CDS	trxB	1.8.1.9	Thioredoxin reductase
EGJKDIEL_00345	CDS	rpmB	50S ribosomal protein L28
EGJKDIEL_00346	CDS	rpmG	50S ribosomal protein L33
EGJKDIEL_00347	CDS	ribH2	2.5.1.78	6,7-dimethyl-8-ribityllumazine synthase 2
EGJKDIEL_00348	CDS	arsC	1.20.4.1	Arsenate reductase
EGJKDIEL_00349	CDS	hypothetical protein
EGJKDIEL_00350	CDS	plsC_1	2.3.1.51	1-acyl-sn-glycerol-3-phosphate acyltransferase
EGJKDIEL_00351	CDS	pyrC_1	3.5.2.3	Dihydroorotase
EGJKDIEL_00352	CDS	pyrB	2.1.3.2	Aspartate carbamoyltransferase
EGJKDIEL_00353	CDS	pyrR_1	Bifunctional protein PyrR
EGJKDIEL_00354	CDS	yqgF	3.1.-.-	Putative pre-16S rRNA nuclease
EGJKDIEL_00355	CDS	hypothetical protein
EGJKDIEL_00356	CDS	cheA_1	2.7.13.3	Chemotaxis protein CheA
EGJKDIEL_00357	CDS	pctC	Methyl-accepting chemotaxis protein PctC
EGJKDIEL_00358	CDS	hypothetical protein
EGJKDIEL_00359	CDS	phoB_1	Phosphate regulon transcriptional regulatory protein PhoB
EGJKDIEL_00360	CDS	walR	Transcriptional regulatory protein WalR
EGJKDIEL_00361	CDS	thiD_1	2.7.1.49	Hydroxymethylpyrimidine/phosphomethylpyrimidine kinase
EGJKDIEL_00362	CDS	hemL	5.4.3.8	Glutamate-1-semialdehyde 2,1-aminomutase
EGJKDIEL_00363	CDS	yhdG	putative amino acid permease YhdG
EGJKDIEL_00364	CDS	cyt	Cytochrome c-552
EGJKDIEL_00365	CDS	purH	Bifunctional purine biosynthesis protein PurH
EGJKDIEL_00366	CDS	fis	DNA-binding protein Fis
EGJKDIEL_00367	CDS	dus	1.3.1.-	putative tRNA-dihydrouridine synthase
EGJKDIEL_00368	CDS	hypothetical protein
EGJKDIEL_00369	CDS	yqaA	Inner membrane protein YqaA
EGJKDIEL_00370	CDS	tmoT_1	Response regulator protein TmoT
EGJKDIEL_00371	CDS	tmoS	2.7.13.3	Sensor histidine kinase TmoS
EGJKDIEL_00372	CDS	hypothetical protein
EGJKDIEL_00373	CDS	mgtA	3.6.3.2	Magnesium-transporting ATPase, P-type 1
EGJKDIEL_00374	CDS	hypothetical protein
EGJKDIEL_00375	CDS	hypothetical protein
EGJKDIEL_00376	CDS	hypothetical protein
EGJKDIEL_00377	CDS	nadC	2.4.2.19	putative nicotinate-nucleotide pyrophosphorylase [carboxylating]
EGJKDIEL_00378	CDS	hypothetical protein
EGJKDIEL_00379	CDS	hypothetical protein
EGJKDIEL_00380	CDS	hypothetical protein
EGJKDIEL_00381	CDS	sutR	HTH-type transcriptional regulator SutR
EGJKDIEL_00382	CDS	hypothetical protein
EGJKDIEL_00383	CDS	hypothetical protein
EGJKDIEL_00384	CDS	hypothetical protein
EGJKDIEL_00385	CDS	hypothetical protein
EGJKDIEL_00386	CDS	hypothetical protein
EGJKDIEL_00387	CDS	hypothetical protein
EGJKDIEL_00388	CDS	hypothetical protein
EGJKDIEL_00389	CDS	hypothetical protein
EGJKDIEL_00390	CDS	hypothetical protein
EGJKDIEL_00391	CDS	traC_1	2.7.7.-	DNA primase TraC
EGJKDIEL_00392	CDS	hypothetical protein
EGJKDIEL_00393	CDS	hypothetical protein
EGJKDIEL_00394	CDS	hypothetical protein
EGJKDIEL_00395	CDS	hypothetical protein
EGJKDIEL_00396	CDS	hypothetical protein
EGJKDIEL_00397	CDS	hypothetical protein
EGJKDIEL_00398	CDS	hypothetical protein
EGJKDIEL_00399	CDS	hypothetical protein
EGJKDIEL_00400	CDS	hypothetical protein
EGJKDIEL_00401	CDS	hypothetical protein
EGJKDIEL_00402	CDS	hypothetical protein
EGJKDIEL_00403	CDS	hypothetical protein
EGJKDIEL_00404	CDS	hypothetical protein
EGJKDIEL_00405	CDS	hypothetical protein
EGJKDIEL_00406	CDS	hypothetical protein
EGJKDIEL_00407	CDS	hypothetical protein
EGJKDIEL_00408	CDS	hypothetical protein
EGJKDIEL_00409	CDS	algE1	5.1.3.-	Poly(beta-D-mannuronate) C5 epimerase 1
EGJKDIEL_00410	CDS	hypothetical protein
EGJKDIEL_00411	CDS	hypothetical protein
EGJKDIEL_00412	CDS	apxIB	Toxin RTX-I translocation ATP-binding protein
EGJKDIEL_00413	CDS	hypothetical protein
EGJKDIEL_00414	CDS	hypothetical protein
EGJKDIEL_00415	CDS	hypothetical protein
EGJKDIEL_00416	CDS	hypothetical protein
EGJKDIEL_00417	CDS	hypothetical protein
EGJKDIEL_00418	CDS	icd_1	1.1.1.42	Isocitrate dehydrogenase [NADP]
EGJKDIEL_00419	CDS	ribZ_1	Riboflavin transporter RibZ
EGJKDIEL_00420	CDS	hypothetical protein
EGJKDIEL_00421	CDS	mutT1	3.6.1.55	putative 8-oxo-dGTP diphosphatase 1
EGJKDIEL_00422	CDS	nagK	3.7.1.20	Fumarylpyruvate hydrolase
EGJKDIEL_00423	CDS	yfiH	Laccase domain protein YfiH
EGJKDIEL_00424	CDS	hypothetical protein
EGJKDIEL_00425	CDS	phaC_1	2.3.1.-	Poly(3-hydroxyalkanoate) polymerase subunit PhaC
EGJKDIEL_00426	CDS	phaA	2.3.1.9	Acetyl-CoA acetyltransferase
EGJKDIEL_00427	CDS	phaB	1.1.1.36	Acetoacetyl-CoA reductase
EGJKDIEL_00428	CDS	hypothetical protein
EGJKDIEL_00429	CDS	alsT	Amino-acid carrier protein AlsT
EGJKDIEL_00430	CDS	xerC_2	Tyrosine recombinase XerC
EGJKDIEL_00431	CDS	fixL_1	2.7.13.3	Sensor protein FixL
EGJKDIEL_00432	CDS	rspR_2	HTH-type transcriptional repressor RspR
EGJKDIEL_00433	CDS	scpA_1	5.4.99.2	Methylmalonyl-CoA mutase
EGJKDIEL_00434	CDS	3.6.-.-	putative GTPase
EGJKDIEL_00435	CDS	pccB	6.4.1.3	Propionyl-CoA carboxylase beta chain
EGJKDIEL_00436	CDS	accA1_1	Acetyl-/propionyl-coenzyme A carboxylase alpha chain
EGJKDIEL_00437	CDS	hypothetical protein
EGJKDIEL_00438	CDS	3.1.1.1	Carboxylesterase
EGJKDIEL_00439	CDS	Leu/Ile/Val-binding protein
EGJKDIEL_00440	CDS	csaA	putative chaperone CsaA
EGJKDIEL_00441	CDS	livH_2	High-affinity branched-chain amino acid transport system permease protein LivH
EGJKDIEL_00442	CDS	hypothetical protein
EGJKDIEL_00443	CDS	lptB_1	3.6.3.-	Lipopolysaccharide export system ATP-binding protein LptB
EGJKDIEL_00444	CDS	livF_2	High-affinity branched-chain amino acid transport ATP-binding protein LivF
EGJKDIEL_00445	CDS	hypothetical protein
EGJKDIEL_00446	CDS	fabG_2	1.1.1.100	3-oxoacyl-[acyl-carrier-protein] reductase FabG
EGJKDIEL_00447	CDS	iclR	Transcriptional repressor IclR
EGJKDIEL_00448	CDS	hypothetical protein
EGJKDIEL_00449	CDS	hypothetical protein
EGJKDIEL_00450	CDS	proA_1	4.1.3.16	4-hydroxy-4-methyl-2-oxoglutarate aldolase/4-carboxy-4-hydroxy-2-oxoadipate aldolase
EGJKDIEL_00451	CDS	bacG	1.3.1.-	NADPH-dependent reductase BacG
EGJKDIEL_00452	CDS	lysP	Lysine-specific permease
EGJKDIEL_00453	CDS	hypothetical protein
EGJKDIEL_00454	CDS	hypothetical protein
EGJKDIEL_00455	CDS	1.18.1.2	Ferredoxin--NADP reductase
EGJKDIEL_00456	CDS	fdxA	Ferredoxin 1
EGJKDIEL_00457	CDS	cysN	2.7.7.4	Sulfate adenylyltransferase subunit 1
EGJKDIEL_00458	CDS	cysD	2.7.7.4	Sulfate adenylyltransferase subunit 2
EGJKDIEL_00459	CDS	cysH	1.8.4.8	Phosphoadenosine phosphosulfate reductase
EGJKDIEL_00460	CDS	hypothetical protein
EGJKDIEL_00461	CDS	sir	1.8.7.1	Sulfite reductase [ferredoxin]
EGJKDIEL_00462	CDS	hypothetical protein
EGJKDIEL_00463	CDS	mnmC_1	tRNA 5-methylaminomethyl-2-thiouridine biosynthesis bifunctional protein MnmC
EGJKDIEL_00464	CDS	hypothetical protein
EGJKDIEL_00465	CDS	putative Fe(2+)-trafficking protein
EGJKDIEL_00466	CDS	sbp_1	Sulfate-binding protein
EGJKDIEL_00467	CDS	hypothetical protein
EGJKDIEL_00468	CDS	mmsB	1.1.1.31	3-hydroxyisobutyrate dehydrogenase
EGJKDIEL_00469	CDS	acdA_1	1.3.99.-	Acyl-CoA dehydrogenase
EGJKDIEL_00470	CDS	hypothetical protein
EGJKDIEL_00471	CDS	mmsA	1.2.1.27	Methylmalonate-semialdehyde dehydrogenase [acylating]
EGJKDIEL_00472	CDS	tfdR	HTH-type transcriptional regulator TdfR
EGJKDIEL_00473	CDS	gmr_1	3.1.4.52	Cyclic di-GMP phosphodiesterase Gmr
EGJKDIEL_00474	CDS	smc_1	Chromosome partition protein Smc
EGJKDIEL_00475	CDS	hypothetical protein
EGJKDIEL_00476	CDS	ligA_1	6.5.1.2	DNA ligase
EGJKDIEL_00477	CDS	putative NTE family protein
EGJKDIEL_00478	CDS	hypothetical protein
EGJKDIEL_00479	CDS	rimO_1	2.8.4.4	Ribosomal protein S12 methylthiotransferase RimO
EGJKDIEL_00480	CDS	pdeB	3.1.4.52	Cyclic di-GMP phosphodiesterase PdeB
EGJKDIEL_00481	CDS	fldA_1	2.8.3.17	Cinnamoyl-CoA:phenyllactate CoA-transferase
EGJKDIEL_00482	CDS	upp	2.4.2.9	Uracil phosphoribosyltransferase
EGJKDIEL_00483	CDS	crt_1	4.2.1.150	Short-chain-enoyl-CoA hydratase
EGJKDIEL_00484	CDS	hypothetical protein
EGJKDIEL_00485	CDS	putative transcriptional regulatory protein
EGJKDIEL_00486	CDS	purD	6.3.4.13	Phosphoribosylamine--glycine ligase
EGJKDIEL_00487	CDS	hemF	1.3.3.3	Oxygen-dependent coproporphyrinogen-III oxidase
EGJKDIEL_00488	CDS	rsfS	Ribosomal silencing factor RsfS
EGJKDIEL_00489	CDS	rlmH	2.1.1.177	Ribosomal RNA large subunit methyltransferase H
EGJKDIEL_00490	CDS	yhdE	Maf-like protein YhdE
EGJKDIEL_00491	CDS	rng	3.1.26.-	Ribonuclease G
EGJKDIEL_00492	CDS	hypothetical protein
EGJKDIEL_00493	CDS	hypothetical protein
EGJKDIEL_00494	CDS	mmgC_1	1.3.99.-	Acyl-CoA dehydrogenase
EGJKDIEL_00495	CDS	ssuB_1	3.6.3.-	Aliphatic sulfonates import ATP-binding protein SsuB
EGJKDIEL_00496	CDS	nrtA_1	Nitrate transport protein NrtA
EGJKDIEL_00497	CDS	cmpB_1	Bicarbonate transport system permease protein CmpB
EGJKDIEL_00498	CDS	glxK	2.7.1.31	Glycerate 3-kinase
EGJKDIEL_00499	CDS	idnT	Gnt-II system L-idonate transporter
EGJKDIEL_00500	CDS	ybdL	2.6.1.88	Methionine aminotransferase
EGJKDIEL_00501	CDS	cysB	HTH-type transcriptional regulator CysB
EGJKDIEL_00502	CDS	sirB	4.99.1.4	Sirohydrochlorin ferrochelatase
EGJKDIEL_00503	CDS	lptG	Lipopolysaccharide export system permease protein LptG
EGJKDIEL_00504	CDS	lptF	Lipopolysaccharide export system permease protein LptF
EGJKDIEL_00505	CDS	pepA	3.4.11.1	Cytosol aminopeptidase
EGJKDIEL_00506	CDS	hypothetical protein
EGJKDIEL_00507	CDS	hypothetical protein
EGJKDIEL_00508	CDS	1.1.1.81	Hydroxypyruvate reductase
EGJKDIEL_00509	CDS	ecfA2	3.6.3.-	Energy-coupling factor transporter ATP-binding protein EcfA2
EGJKDIEL_00510	CDS	hypothetical protein
EGJKDIEL_00511	CDS	hypothetical protein
EGJKDIEL_00512	CDS	smf-1_1	Major fimbrial subunit SMF-1
EGJKDIEL_00513	CDS	yadV_1	putative fimbrial chaperone YadV
EGJKDIEL_00514	CDS	fimD_1	Outer membrane usher protein FimD
EGJKDIEL_00515	CDS	fimD_2	Outer membrane usher protein FimD
EGJKDIEL_00516	CDS	hypothetical protein
EGJKDIEL_00517	CDS	yadV_2	putative fimbrial chaperone YadV
EGJKDIEL_00518	CDS	1.5.5.1	Electron transfer flavoprotein-ubiquinone oxidoreductase
EGJKDIEL_00519	CDS	hypothetical protein
EGJKDIEL_00520	CDS	hypothetical protein
EGJKDIEL_00521	CDS	hypothetical protein
EGJKDIEL_00522	CDS	hypothetical protein
EGJKDIEL_00523	CDS	lolD_1	3.6.3.-	Lipoprotein-releasing system ATP-binding protein LolD
EGJKDIEL_00524	CDS	hypothetical protein
EGJKDIEL_00525	CDS	nrdF2	1.17.4.1	Ribonucleoside-diphosphate reductase subunit beta nrdF2
EGJKDIEL_00526	CDS	nrdE1	1.17.4.1	Ribonucleoside-diphosphate reductase subunit alpha 1
EGJKDIEL_00527	CDS	nrdI	Protein NrdI
EGJKDIEL_00528	CDS	nrdH	Glutaredoxin-like protein NrdH
EGJKDIEL_00529	CDS	hsdR_1	3.1.21.3	Type-1 restriction enzyme R protein
EGJKDIEL_00530	CDS	hsdM_1	2.1.1.72	Type I restriction enzyme EcoKI M protein
EGJKDIEL_00531	CDS	hsdS	Type-1 restriction enzyme EcoKI specificity protein
EGJKDIEL_00532	CDS	hypothetical protein
EGJKDIEL_00533	CDS	panC	6.3.2.1	Pantothenate synthetase
EGJKDIEL_00534	CDS	panB	2.1.2.11	3-methyl-2-oxobutanoate hydroxymethyltransferase
EGJKDIEL_00535	CDS	panD	4.1.1.11	Aspartate 1-decarboxylase
EGJKDIEL_00536	CDS	hypothetical protein
EGJKDIEL_00537	CDS	hypothetical protein
EGJKDIEL_00538	CDS	hypothetical protein
EGJKDIEL_00539	CDS	hypothetical protein
EGJKDIEL_00540	CDS	cobN	6.6.1.2	Aerobic cobaltochelatase subunit CobN
EGJKDIEL_00541	CDS	hemR_2	Hemin receptor
EGJKDIEL_00542	CDS	zur	Zinc uptake regulation protein
EGJKDIEL_00543	tRNA	tRNA-Thr(cgt)
EGJKDIEL_00544	CDS	fbp_1	3.1.3.11	Fructose-1,6-bisphosphatase class 1
EGJKDIEL_00545	CDS	pepN	3.4.11.2	Aminopeptidase N
EGJKDIEL_00546	CDS	prfB	Peptide chain release factor RF2
EGJKDIEL_00547	CDS	hypothetical protein
EGJKDIEL_00548	CDS	hypothetical protein
EGJKDIEL_00549	CDS	hypothetical protein
EGJKDIEL_00550	CDS	hypothetical protein
EGJKDIEL_00551	CDS	rpsA_1	30S Ribosomal protein S1
EGJKDIEL_00552	CDS	hypothetical protein
EGJKDIEL_00553	CDS	trg_1	Methyl-accepting chemotaxis protein III
EGJKDIEL_00554	CDS	hypothetical protein
EGJKDIEL_00555	CDS	hypothetical protein
EGJKDIEL_00556	CDS	tenA_1	3.5.99.2	Aminopyrimidine aminohydrolase
EGJKDIEL_00557	CDS	xerC_3	Tyrosine recombinase XerC
EGJKDIEL_00558	CDS	hypothetical protein
EGJKDIEL_00559	CDS	pucB	Purine catabolism protein PucB
EGJKDIEL_00560	CDS	pucA	1.17.1.4	putative xanthine dehydrogenase subunit A
EGJKDIEL_00561	CDS	xdhA_1	1.17.1.4	Putative xanthine dehydrogenase molybdenum-binding subunit XdhA
EGJKDIEL_00562	CDS	hcrC	1.3.7.9	4-hydroxybenzoyl-CoA reductase subunit gamma
EGJKDIEL_00563	CDS	adhB	Alcohol dehydrogenase cytochrome c subunit
EGJKDIEL_00564	CDS	mhpA	1.14.13.127	3-(3-hydroxy-phenyl)propionate/3-hydroxycinnamic acid hydroxylase
EGJKDIEL_00565	CDS	hypothetical protein
EGJKDIEL_00566	CDS	fosB	2.5.1.-	Metallothiol transferase FosB
EGJKDIEL_00567	CDS	hypothetical protein
EGJKDIEL_00568	CDS	nagL	5.2.1.4	Maleylpyruvate isomerase
EGJKDIEL_00569	CDS	hpd	1.13.11.27	4-hydroxyphenylpyruvate dioxygenase
EGJKDIEL_00570	CDS	lrp_1	Leucine-responsive regulatory protein
EGJKDIEL_00571	CDS	hypothetical protein
EGJKDIEL_00572	CDS	marR	Multiple antibiotic resistance protein MarR
EGJKDIEL_00573	CDS	gloA	4.4.1.5	Lactoylglutathione lyase
EGJKDIEL_00574	CDS	hypothetical protein
EGJKDIEL_00575	CDS	hypothetical protein
EGJKDIEL_00576	CDS	rrrD_1	3.2.1.17	Lysozyme RrrD
EGJKDIEL_00577	CDS	hypothetical protein
EGJKDIEL_00578	CDS	hypothetical protein
EGJKDIEL_00579	CDS	hypothetical protein
EGJKDIEL_00580	CDS	hypothetical protein
EGJKDIEL_00581	CDS	hypothetical protein
EGJKDIEL_00582	CDS	hypothetical protein
EGJKDIEL_00583	CDS	hypothetical protein
EGJKDIEL_00584	CDS	hypothetical protein
EGJKDIEL_00585	CDS	hypothetical protein
EGJKDIEL_00586	CDS	hypothetical protein
EGJKDIEL_00587	CDS	hypothetical protein
EGJKDIEL_00588	CDS	hypothetical protein
EGJKDIEL_00589	CDS	hypothetical protein
EGJKDIEL_00590	tRNA	tRNA-Gly(tcc)
EGJKDIEL_00591	CDS	hypothetical protein
EGJKDIEL_00592	CDS	hypothetical protein
EGJKDIEL_00593	CDS	hypothetical protein
EGJKDIEL_00594	CDS	hypothetical protein
EGJKDIEL_00595	CDS	hypothetical protein
EGJKDIEL_00596	CDS	hypothetical protein
EGJKDIEL_00597	CDS	hypothetical protein
EGJKDIEL_00598	CDS	hypothetical protein
EGJKDIEL_00599	CDS	hypothetical protein
EGJKDIEL_00600	CDS	hypothetical protein
EGJKDIEL_00601	CDS	hypothetical protein
EGJKDIEL_00602	CDS	hypothetical protein
EGJKDIEL_00603	CDS	hypothetical protein
EGJKDIEL_00604	CDS	hypothetical protein
EGJKDIEL_00605	CDS	hypothetical protein
EGJKDIEL_00606	CDS	hypothetical protein
EGJKDIEL_00607	CDS	hypothetical protein
EGJKDIEL_00608	CDS	hypothetical protein
EGJKDIEL_00609	CDS	hypothetical protein
EGJKDIEL_00610	CDS	hypothetical protein
EGJKDIEL_00611	CDS	hypothetical protein
EGJKDIEL_00612	CDS	hypothetical protein
EGJKDIEL_00613	CDS	hypothetical protein
EGJKDIEL_00614	CDS	hypothetical protein
EGJKDIEL_00615	CDS	hypothetical protein
EGJKDIEL_00616	CDS	hypothetical protein
EGJKDIEL_00617	CDS	hypothetical protein
EGJKDIEL_00618	CDS	hypothetical protein
EGJKDIEL_00619	CDS	hypothetical protein
EGJKDIEL_00620	CDS	hypothetical protein
EGJKDIEL_00621	CDS	hypothetical protein
EGJKDIEL_00622	CDS	hypothetical protein
EGJKDIEL_00623	CDS	hypothetical protein
EGJKDIEL_00624	CDS	hypothetical protein
EGJKDIEL_00625	CDS	hypothetical protein
EGJKDIEL_00626	CDS	hypothetical protein
EGJKDIEL_00627	CDS	hypothetical protein
EGJKDIEL_00628	CDS	hypothetical protein
EGJKDIEL_00629	CDS	hypothetical protein
EGJKDIEL_00630	CDS	bspRIM	2.1.1.37	Modification methylase BspRI
EGJKDIEL_00631	CDS	hypothetical protein
EGJKDIEL_00632	CDS	hypothetical protein
EGJKDIEL_00633	CDS	hypothetical protein
EGJKDIEL_00634	CDS	hypothetical protein
EGJKDIEL_00635	CDS	hypothetical protein
EGJKDIEL_00636	CDS	hypothetical protein
EGJKDIEL_00637	CDS	xerC_4	Tyrosine recombinase XerC
EGJKDIEL_00638	CDS	hypothetical protein
EGJKDIEL_00639	CDS	pdxH	1.4.3.5	Pyridoxine/pyridoxamine 5'-phosphate oxidase
EGJKDIEL_00640	CDS	hypothetical protein
EGJKDIEL_00641	CDS	hypothetical protein
EGJKDIEL_00642	CDS	hypothetical protein
EGJKDIEL_00643	CDS	hypothetical protein
EGJKDIEL_00644	CDS	msrA	1.8.4.11	Peptide methionine sulfoxide reductase MsrA
EGJKDIEL_00645	CDS	kstR2	HTH-type transcriptional repressor KstR2
EGJKDIEL_00646	CDS	macA_1	Macrolide export protein MacA
EGJKDIEL_00647	CDS	mdtB	Multidrug resistance protein MdtB
EGJKDIEL_00648	CDS	pcm_2	2.1.1.77	Protein-L-isoaspartate O-methyltransferase
EGJKDIEL_00649	CDS	moeZ	putative adenylyltransferase/sulfurtransferase MoeZ
EGJKDIEL_00650	CDS	tolC_1	Outer membrane protein TolC
EGJKDIEL_00651	CDS	hypothetical protein
EGJKDIEL_00652	CDS	mepH_1	3.4.-.-	Murein DD-endopeptidase MepH
EGJKDIEL_00653	CDS	hypothetical protein
EGJKDIEL_00654	CDS	xdhA_2	1.17.1.4	Putative xanthine dehydrogenase molybdenum-binding subunit XdhA
EGJKDIEL_00655	CDS	Outer membrane porin protein
EGJKDIEL_00656	CDS	hypothetical protein
EGJKDIEL_00657	CDS	dusA	1.3.1.-	tRNA-dihydrouridine(20/20a) synthase
EGJKDIEL_00658	CDS	hypothetical protein
EGJKDIEL_00659	CDS	rsxB	Electron transport complex subunit RsxB
EGJKDIEL_00660	CDS	tar_1	Methyl-accepting chemotaxis protein II
EGJKDIEL_00661	CDS	dapL	2.6.1.83	LL-diaminopimelate aminotransferase
EGJKDIEL_00662	CDS	dapD	2.3.1.117	2,3,4,5-tetrahydropyridine-2,6-dicarboxylate N-succinyltransferase
EGJKDIEL_00663	CDS	pilT_1	Twitching mobility protein
EGJKDIEL_00664	CDS	dapE_1	3.5.1.18	Succinyl-diaminopimelate desuccinylase
EGJKDIEL_00665	CDS	prmB	2.1.1.298	50S ribosomal protein L3 glutamine methyltransferase
EGJKDIEL_00666	CDS	yheS	putative ABC transporter ATP-binding protein YheS
EGJKDIEL_00667	CDS	selU	2.9.1.-	tRNA 2-selenouridine synthase
EGJKDIEL_00668	CDS	fdoG	1.2.1.2	Formate dehydrogenase-O major subunit
EGJKDIEL_00669	CDS	fdnG	1.1.5.6	Formate dehydrogenase, nitrate-inducible, major subunit
EGJKDIEL_00670	CDS	fdoH	Formate dehydrogenase-O iron-sulfur subunit
EGJKDIEL_00671	CDS	fdoI	Formate dehydrogenase, cytochrome b556(fdo) subunit
EGJKDIEL_00672	CDS	fdhE	Protein FdhE
EGJKDIEL_00673	CDS	selA	2.9.1.1	L-seryl-tRNA(Sec) selenium transferase
EGJKDIEL_00674	CDS	selB	Selenocysteine-specific elongation factor
EGJKDIEL_00675	tRNA	tRNA-SeC(tca)
EGJKDIEL_00676	CDS	phrA	4.1.99.3	Deoxyribodipyrimidine photo-lyase
EGJKDIEL_00677	CDS	hypothetical protein
EGJKDIEL_00678	CDS	cheR_1	2.1.1.80	Chemotaxis protein methyltransferase
EGJKDIEL_00679	CDS	cheW_1	Chemotaxis protein CheW
EGJKDIEL_00680	CDS	dhaT	1.1.1.202	1,3-propanediol dehydrogenase
EGJKDIEL_00681	CDS	lrp_2	Leucine-responsive regulatory protein
EGJKDIEL_00682	CDS	oprM_1	Outer membrane protein OprM
EGJKDIEL_00683	CDS	acrB	Multidrug efflux pump subunit AcrB
EGJKDIEL_00684	CDS	mexA_1	Multidrug resistance protein MexA
EGJKDIEL_00685	CDS	ptlF	1.1.1.340	1-deoxy-11-beta-hydroxypentalenate dehydrogenase
EGJKDIEL_00686	CDS	curA	1.3.1.-	NADPH-dependent curcumin reductase
EGJKDIEL_00687	CDS	hypothetical protein
EGJKDIEL_00688	CDS	gno	1.1.1.69	Gluconate 5-dehydrogenase
EGJKDIEL_00689	CDS	hypothetical protein
EGJKDIEL_00690	CDS	purL	6.3.5.3	Phosphoribosylformylglycinamidine synthase
EGJKDIEL_00691	CDS	map_1	3.4.11.18	Methionine aminopeptidase
EGJKDIEL_00692	CDS	yiaD_1	putative lipoprotein YiaD
EGJKDIEL_00693	CDS	gyrA	5.99.1.3	DNA gyrase subunit A
EGJKDIEL_00694	CDS	serC	2.6.1.52	Phosphoserine aminotransferase
EGJKDIEL_00695	CDS	pheA	P-protein
EGJKDIEL_00696	CDS	tyrA	1.3.1.12	Prephenate dehydrogenase
EGJKDIEL_00697	CDS	aroA	2.5.1.19	3-phosphoshikimate 1-carboxyvinyltransferase
EGJKDIEL_00698	CDS	rpsA_2	30S ribosomal protein S1
EGJKDIEL_00699	CDS	ihfB	Integration host factor subunit beta
EGJKDIEL_00700	CDS	lapA	Lipopolysaccharide assembly protein A
EGJKDIEL_00701	CDS	lapB	Lipopolysaccharide assembly protein B
EGJKDIEL_00702	CDS	fldA_2	Flavodoxin
EGJKDIEL_00703	CDS	ybjJ	Inner membrane protein YbjJ
EGJKDIEL_00704	CDS	eamA_1	putative amino-acid metabolite efflux pump
EGJKDIEL_00705	CDS	hypothetical protein
EGJKDIEL_00706	CDS	hypothetical protein
EGJKDIEL_00707	CDS	trg_2	Methyl-accepting chemotaxis protein III
EGJKDIEL_00708	CDS	2.3.1.-	Acetyltransferase
EGJKDIEL_00709	CDS	nlhH_1	3.1.1.1	Carboxylesterase NlhH
EGJKDIEL_00710	CDS	selD	2.7.9.3	Selenide, water dikinase
EGJKDIEL_00711	CDS	hypothetical protein
EGJKDIEL_00712	CDS	nemA	1.-.-.-	N-ethylmaleimide reductase
EGJKDIEL_00713	CDS	hypothetical protein
EGJKDIEL_00714	CDS	hypothetical protein
EGJKDIEL_00715	CDS	hypothetical protein
EGJKDIEL_00716	CDS	hypothetical protein
EGJKDIEL_00717	CDS	hypothetical protein
EGJKDIEL_00718	CDS	hypothetical protein
EGJKDIEL_00719	CDS	hypothetical protein
EGJKDIEL_00720	CDS	hypothetical protein
EGJKDIEL_00721	CDS	hypothetical protein
EGJKDIEL_00722	CDS	hypothetical protein
EGJKDIEL_00723	CDS	hypothetical protein
EGJKDIEL_00724	CDS	hypothetical protein
EGJKDIEL_00725	CDS	Insertion element IS6110 uncharacterized 12.0 kDa protein
EGJKDIEL_00726	CDS	luxQ	2.7.13.3	Autoinducer 2 sensor kinase/phosphatase LuxQ
EGJKDIEL_00727	CDS	arcB	2.7.13.3	Aerobic respiration control sensor protein ArcB
EGJKDIEL_00728	CDS	pheC	Cyclohexadienyl dehydratase
EGJKDIEL_00729	CDS	3.1.4.-	3'3'-cGAMP-specific phosphodiesterase 2
EGJKDIEL_00730	CDS	mtrA	DNA-binding response regulator MtrA
EGJKDIEL_00731	CDS	czcR	Transcriptional activator protein CzcR
EGJKDIEL_00732	CDS	rssB	Regulator of RpoS
EGJKDIEL_00733	CDS	tar_2	Methyl-accepting chemotaxis protein II
EGJKDIEL_00734	CDS	hypothetical protein
EGJKDIEL_00735	CDS	hypothetical protein
EGJKDIEL_00736	CDS	cdhR_1	HTH-type transcriptional regulator CdhR
EGJKDIEL_00737	CDS	hypothetical protein
EGJKDIEL_00738	CDS	hypothetical protein
EGJKDIEL_00739	CDS	hypothetical protein
EGJKDIEL_00740	CDS	hypothetical protein
EGJKDIEL_00741	CDS	ydaM_1	2.7.7.65	putative diguanylate cyclase YdaM
EGJKDIEL_00742	CDS	rsbQ	Sigma factor SigB regulation protein RsbQ
EGJKDIEL_00743	CDS	hypothetical protein
EGJKDIEL_00744	CDS	hypothetical protein
EGJKDIEL_00745	CDS	hypothetical protein
EGJKDIEL_00746	CDS	hypothetical protein
EGJKDIEL_00747	CDS	hypothetical protein
EGJKDIEL_00748	CDS	acr3	Arsenical-resistance protein Acr3
EGJKDIEL_00749	CDS	arsH	1.-.-.-	NADPH-dependent FMN reductase ArsH
EGJKDIEL_00750	CDS	hypothetical protein
EGJKDIEL_00751	CDS	hypothetical protein
EGJKDIEL_00752	CDS	3.1.2.-	putative acyl-CoA thioester hydrolase
EGJKDIEL_00753	CDS	rpsU	30S ribosomal protein S21
EGJKDIEL_00754	CDS	hypothetical protein
EGJKDIEL_00755	CDS	dmlR_1	HTH-type transcriptional regulator DmlR
EGJKDIEL_00756	CDS	dmlA	1.1.1.83	D-malate dehydrogenase [decarboxylating]
EGJKDIEL_00757	CDS	smtB_1	2.8.3.22	Succinyl-CoA--L-malate CoA-transferase beta subunit
EGJKDIEL_00758	CDS	hypothetical protein
EGJKDIEL_00759	CDS	fbp_2	5.2.1.8	FK506-binding protein
EGJKDIEL_00760	CDS	hypothetical protein
EGJKDIEL_00761	CDS	actP_1	Cation/acetate symporter ActP
EGJKDIEL_00762	CDS	hypothetical protein
EGJKDIEL_00763	CDS	ppsA	2.7.9.2	Phosphoenolpyruvate synthase
EGJKDIEL_00764	CDS	ppsR	2.7.11.33	Phosphoenolpyruvate synthase regulatory protein
EGJKDIEL_00765	CDS	hmuV	3.6.3.-	Hemin import ATP-binding protein HmuV
EGJKDIEL_00766	CDS	hmuU_1	Hemin transport system permease protein HmuU
EGJKDIEL_00767	CDS	hmuT_1	Hemin-binding periplasmic protein HmuT
EGJKDIEL_00768	CDS	hemS	Hemin transport protein HemS
EGJKDIEL_00769	CDS	putative hemoglobin and hemoglobin-haptoglobin-binding protein 2
EGJKDIEL_00770	CDS	sotB	Sugar efflux transporter B
EGJKDIEL_00771	CDS	hypothetical protein
EGJKDIEL_00772	CDS	hypothetical protein
EGJKDIEL_00773	CDS	3 beta-hydroxysteroid dehydrogenase/Delta 5-->4-isomerase
EGJKDIEL_00774	CDS	dmlR_2	HTH-type transcriptional regulator DmlR
EGJKDIEL_00775	CDS	hypothetical protein
EGJKDIEL_00776	CDS	hypothetical protein
EGJKDIEL_00777	CDS	hypothetical protein
EGJKDIEL_00778	CDS	ascD	1.17.1.-	CDP-6-deoxy-L-threo-D-glycero-4-hexulose-3-dehydrase reductase
EGJKDIEL_00779	CDS	hypothetical protein
EGJKDIEL_00780	CDS	hypothetical protein
EGJKDIEL_00781	CDS	Azurin
EGJKDIEL_00782	CDS	hypothetical protein
EGJKDIEL_00783	CDS	hypothetical protein
EGJKDIEL_00784	CDS	yiaD_2	putative lipoprotein YiaD
EGJKDIEL_00785	CDS	ydfG	1.1.1.381	NADP-dependent 3-hydroxy acid dehydrogenase YdfG
EGJKDIEL_00786	CDS	eamA_2	putative amino-acid metabolite efflux pump
EGJKDIEL_00787	CDS	pmbA	3.4.-.-	Metalloprotease PmbA
EGJKDIEL_00788	CDS	hypothetical protein
EGJKDIEL_00789	CDS	mog	2.7.7.75	Molybdopterin adenylyltransferase
EGJKDIEL_00790	CDS	bcr_3	Bicyclomycin resistance protein
EGJKDIEL_00791	CDS	takP_1	Alpha-keto acid-binding periplasmic protein TakP
EGJKDIEL_00792	CDS	takP_2	Alpha-keto acid-binding periplasmic protein TakP
EGJKDIEL_00793	CDS	dxs	2.2.1.7	1-deoxy-D-xylulose-5-phosphate synthase
EGJKDIEL_00794	CDS	2.5.1.10	Farnesyl diphosphate synthase
EGJKDIEL_00795	CDS	xseB	3.1.11.6	Exodeoxyribonuclease 7 small subunit
EGJKDIEL_00796	CDS	nagG	1.14.13.172	Salicylate 5-hydroxylase, large oxygenase component
EGJKDIEL_00797	CDS	hypothetical protein
EGJKDIEL_00798	CDS	sseB	2.8.1.1	Putative thiosulfate sulfurtransferase SseB
EGJKDIEL_00799	CDS	flhD	Flagellar transcriptional regulator FlhD
EGJKDIEL_00800	CDS	flhC	Flagellar transcriptional regulator FlhC
EGJKDIEL_00801	CDS	dnaG	2.7.7.-	DNA primase
EGJKDIEL_00802	CDS	rpoD	RNA polymerase sigma factor RpoD
EGJKDIEL_00803	CDS	hypothetical protein
EGJKDIEL_00804	CDS	mqo	1.1.5.4	Malate:quinone oxidoreductase
EGJKDIEL_00805	CDS	hypothetical protein
EGJKDIEL_00806	CDS	hypothetical protein
EGJKDIEL_00807	CDS	hypothetical protein
EGJKDIEL_00808	CDS	yabJ	3.5.99.10	2-iminobutanoate/2-iminopropanoate deaminase
EGJKDIEL_00809	CDS	fcuA	Ferrichrome receptor FcuA
EGJKDIEL_00810	CDS	parC	5.99.1.3	DNA topoisomerase 4 subunit A
EGJKDIEL_00811	CDS	parE	5.99.1.3	DNA topoisomerase 4 subunit B
EGJKDIEL_00812	CDS	exuT	Hexuronate transporter
EGJKDIEL_00813	CDS	hypothetical protein
EGJKDIEL_00814	CDS	rsmJ	2.1.1.242	Ribosomal RNA small subunit methyltransferase J
EGJKDIEL_00815	CDS	hypothetical protein
EGJKDIEL_00816	CDS	dapA	4.3.3.7	4-hydroxy-tetrahydrodipicolinate synthase
EGJKDIEL_00817	CDS	bamC	Outer membrane protein assembly factor BamC
EGJKDIEL_00818	CDS	hypothetical protein
EGJKDIEL_00819	CDS	roxA	1.14.11.47	50S ribosomal protein L16 3-hydroxylase
EGJKDIEL_00820	CDS	nphR	Transcriptional activator NphR
EGJKDIEL_00821	CDS	vdh	1.2.1.67	Vanillin dehydrogenase
EGJKDIEL_00822	CDS	pchC	4-cresol dehydrogenase [hydroxylating] cytochrome c subunit
EGJKDIEL_00823	CDS	hypothetical protein
EGJKDIEL_00824	CDS	pchF	1.17.99.1	4-cresol dehydrogenase [hydroxylating] flavoprotein subunit
EGJKDIEL_00825	CDS	slyD_1	5.2.1.8	FKBP-type peptidyl-prolyl cis-trans isomerase SlyD
EGJKDIEL_00826	CDS	benC	Benzoate 1,2-dioxygenase electron transfer component
EGJKDIEL_00827	CDS	hypothetical protein
EGJKDIEL_00828	CDS	hypothetical protein
EGJKDIEL_00829	CDS	phoP_1	Transcriptional regulatory protein PhoP
EGJKDIEL_00830	CDS	phoQ	2.7.13.3	Sensor protein PhoQ
EGJKDIEL_00831	CDS	hypothetical protein
EGJKDIEL_00832	CDS	dut	3.6.1.23	Deoxyuridine 5'-triphosphate nucleotidohydrolase
EGJKDIEL_00833	CDS	hypothetical protein
EGJKDIEL_00834	CDS	coaBC	Coenzyme A biosynthesis bifunctional protein CoaBC
EGJKDIEL_00835	CDS	pyrG	6.3.4.2	CTP synthase
EGJKDIEL_00836	CDS	kdsA	2.5.1.55	2-dehydro-3-deoxyphosphooctonate aldolase
EGJKDIEL_00837	CDS	eno2	4.2.1.11	Enolase 2
EGJKDIEL_00838	CDS	ftsB	Cell division protein FtsB
EGJKDIEL_00839	CDS	hypothetical protein
EGJKDIEL_00840	CDS	hslO	33 kDa chaperonin
EGJKDIEL_00841	CDS	dapH	2.3.1.89	2,3,4,5-tetrahydropyridine-2,6-dicarboxylate N-acetyltransferase
EGJKDIEL_00842	CDS	hypothetical protein
EGJKDIEL_00843	CDS	hypothetical protein
EGJKDIEL_00844	CDS	hypothetical protein
EGJKDIEL_00845	CDS	hypothetical protein
EGJKDIEL_00846	CDS	xerD_1	Tyrosine recombinase XerD
EGJKDIEL_00847	CDS	hypothetical protein
EGJKDIEL_00848	CDS	hypothetical protein
EGJKDIEL_00849	CDS	ppc	4.1.1.31	Phosphoenolpyruvate carboxylase
EGJKDIEL_00850	CDS	hemC	2.5.1.61	Porphobilinogen deaminase
EGJKDIEL_00851	CDS	hemD	4.2.1.75	Uroporphyrinogen-III synthase
EGJKDIEL_00852	CDS	hypothetical protein
EGJKDIEL_00853	CDS	hypothetical protein
EGJKDIEL_00854	CDS	valS	6.1.1.9	Valine--tRNA ligase
EGJKDIEL_00855	CDS	gtaB	2.7.7.9	UTP--glucose-1-phosphate uridylyltransferase
EGJKDIEL_00856	CDS	tusA	2.8.1.-	Sulfurtransferase TusA
EGJKDIEL_00857	CDS	nudC	3.6.1.22	NADH pyrophosphatase
EGJKDIEL_00858	CDS	cysM	2.5.1.47	Cysteine synthase B
EGJKDIEL_00859	tRNA	tRNA-Leu(caa)
EGJKDIEL_00860	tRNA	tRNA-Met(cat)
EGJKDIEL_00861	CDS	bioF	2.3.1.47	8-amino-7-oxononanoate synthase
EGJKDIEL_00862	CDS	bioD1	6.3.3.3	ATP-dependent dethiobiotin synthetase BioD 1
EGJKDIEL_00863	CDS	bioA	2.6.1.62	Adenosylmethionine-8-amino-7-oxononanoate aminotransferase
EGJKDIEL_00864	CDS	bioB	2.8.1.6	Biotin synthase
EGJKDIEL_00865	CDS	hypothetical protein
EGJKDIEL_00866	CDS	yfeX	1.11.1.-	putative deferrochelatase/peroxidase YfeX
EGJKDIEL_00867	CDS	hypothetical protein
EGJKDIEL_00868	CDS	hpyO	1.14.13.-	FAD-dependent urate hydroxylase
EGJKDIEL_00869	CDS	hypothetical protein
EGJKDIEL_00870	CDS	cidA_1	Holin-like protein CidA
EGJKDIEL_00871	CDS	yohK	Inner membrane protein YohK
EGJKDIEL_00872	CDS	gcvA_1	Glycine cleavage system transcriptional activator
EGJKDIEL_00873	CDS	mmgC_2	1.3.99.-	Acyl-CoA dehydrogenase
EGJKDIEL_00874	CDS	yfdE_1	2.8.3.19	Acetyl-CoA:oxalate CoA-transferase
EGJKDIEL_00875	CDS	hypothetical protein
EGJKDIEL_00876	CDS	ramB_1	HTH-type transcriptional regulator RamB
EGJKDIEL_00877	CDS	hypothetical protein
EGJKDIEL_00878	CDS	prpC_1	2.3.3.5	2-methylcitrate synthase
EGJKDIEL_00879	CDS	acnD	4.2.1.117	2-methylcitrate dehydratase (2-methyl-trans-aconitate forming)
EGJKDIEL_00880	CDS	prpF_1	5.3.3.-	2-methyl-aconitate isomerase
EGJKDIEL_00881	CDS	Dml_1	4.1.3.32	2,3-dimethylmalate lyase
EGJKDIEL_00882	CDS	hypothetical protein
EGJKDIEL_00883	CDS	ahpF	1.8.1.-	Alkyl hydroperoxide reductase subunit F
EGJKDIEL_00884	CDS	ahpC	1.11.1.15	Alkyl hydroperoxide reductase subunit C
EGJKDIEL_00885	CDS	bfr_1	1.16.3.1	Bacterioferritin
EGJKDIEL_00886	CDS	comEC	ComE operon protein 3
EGJKDIEL_00887	CDS	hypothetical protein
EGJKDIEL_00888	CDS	folK	2.7.6.3	2-amino-4-hydroxy-6-hydroxymethyldihydropteridine pyrophosphokinase
EGJKDIEL_00889	CDS	pcnB	2.7.7.19	Poly(A) polymerase I
EGJKDIEL_00890	CDS	serB1	3.1.3.3	Phosphoserine phosphatase SerB1
EGJKDIEL_00891	CDS	hda	DnaA regulatory inactivator Hda
EGJKDIEL_00892	CDS	hypothetical protein
EGJKDIEL_00893	CDS	purM	6.3.3.1	Phosphoribosylformylglycinamidine cyclo-ligase
EGJKDIEL_00894	CDS	hypothetical protein
EGJKDIEL_00895	CDS	hypothetical protein
EGJKDIEL_00896	CDS	murJ	Lipid II flippase MurJ
EGJKDIEL_00897	CDS	rpsT	30S ribosomal protein S20
EGJKDIEL_00898	CDS	hypothetical protein
EGJKDIEL_00899	CDS	argD	2.6.1.11	Acetylornithine aminotransferase
EGJKDIEL_00900	CDS	argF	2.1.3.3	Ornithine carbamoyltransferase
EGJKDIEL_00901	CDS	hypothetical protein
EGJKDIEL_00902	CDS	hypothetical protein
EGJKDIEL_00903	CDS	feoB	Fe(2+) transporter FeoB
EGJKDIEL_00904	CDS	hypothetical protein
EGJKDIEL_00905	CDS	hypothetical protein
EGJKDIEL_00906	CDS	gabP	GABA permease
EGJKDIEL_00907	CDS	hypothetical protein
EGJKDIEL_00908	CDS	kynB	3.5.1.9	Kynurenine formamidase
EGJKDIEL_00909	CDS	ada	Bifunctional transcriptional activator/DNA repair enzyme Ada
EGJKDIEL_00910	CDS	yajR_1	Inner membrane transport protein YajR
EGJKDIEL_00911	CDS	nagX	1.14.13.24	3-hydroxybenzoate 6-hydroxylase
EGJKDIEL_00912	CDS	DNA-binding protein Bv3F
EGJKDIEL_00913	CDS	apaH	3.6.1.41	Bis(5'-nucleosyl)-tetraphosphatase [symmetrical]
EGJKDIEL_00914	CDS	rhlE_3	3.6.4.13	ATP-dependent RNA helicase RhlE
EGJKDIEL_00915	CDS	hypothetical protein
EGJKDIEL_00916	CDS	ocd	1.5.1.49	Delta(1)-pyrroline-2-carboxylate reductase 1
EGJKDIEL_00917	CDS	Bacteriohemerythrin
EGJKDIEL_00918	CDS	dcd	3.5.4.13	dCTP deaminase
EGJKDIEL_00919	CDS	guaD	3.5.4.3	Guanine deaminase
EGJKDIEL_00920	CDS	Purine-binding protein
EGJKDIEL_00921	CDS	3.9.1.-	Purine nucleoside phosphoramidase
EGJKDIEL_00922	CDS	3.5.4.2	Adenine deaminase
EGJKDIEL_00923	CDS	Purine-binding protein
EGJKDIEL_00924	CDS	Purine-binding protein
EGJKDIEL_00925	CDS	hypothetical protein
EGJKDIEL_00926	CDS	hypothetical protein
EGJKDIEL_00927	CDS	mglA	3.6.3.17	Galactose/methyl galactoside import ATP-binding protein MglA
EGJKDIEL_00928	CDS	pcpR	PCP degradation transcriptional activation protein
EGJKDIEL_00929	CDS	hypothetical protein
EGJKDIEL_00930	CDS	kdhB	1.5.99.14	6-hydroxypseudooxynicotine dehydrogenase complex subunit beta
EGJKDIEL_00931	CDS	xdhA_3	1.17.1.4	Putative xanthine dehydrogenase molybdenum-binding subunit XdhA
EGJKDIEL_00932	CDS	yegE_2	2.7.7.65	putative diguanylate cyclase YegE
EGJKDIEL_00933	CDS	crp	cAMP-activated global transcriptional regulator CRP
EGJKDIEL_00934	CDS	hypothetical protein
EGJKDIEL_00935	CDS	hypothetical protein
EGJKDIEL_00936	CDS	hypothetical protein
EGJKDIEL_00937	CDS	pucM	3.5.2.17	5-hydroxyisourate hydrolase
EGJKDIEL_00938	CDS	rspR_3	HTH-type transcriptional repressor RspR
EGJKDIEL_00939	CDS	hypothetical protein
EGJKDIEL_00940	CDS	amaB_1	3.5.1.87	N-carbamoyl-L-amino acid hydrolase
EGJKDIEL_00941	CDS	argE_1	3.5.1.16	Acetylornithine deacetylase
EGJKDIEL_00942	CDS	speG_1	2.3.1.57	Spermidine N(1)-acetyltransferase
EGJKDIEL_00943	CDS	uacT	Uric acid transporter UacT
EGJKDIEL_00944	CDS	maeB_1	1.1.1.40	NADP-dependent malic enzyme
EGJKDIEL_00945	CDS	flr_1	Flavoredoxin
EGJKDIEL_00946	CDS	ribY_1	Riboflavin-binding protein RibY
EGJKDIEL_00947	CDS	hypothetical protein
EGJKDIEL_00948	CDS	hypothetical protein
EGJKDIEL_00949	tRNA	tRNA-Ser(tga)
EGJKDIEL_00950	CDS	hypothetical protein
EGJKDIEL_00951	CDS	hypothetical protein
EGJKDIEL_00952	CDS	1.-.-.-	putative oxidoreductase
EGJKDIEL_00953	CDS	phhA	1.14.16.1	Phenylalanine-4-hydroxylase
EGJKDIEL_00954	CDS	phhB	4.2.1.96	Putative pterin-4-alpha-carbinolamine dehydratase
EGJKDIEL_00955	CDS	quiA_2	1.1.5.8	Quinate/shikimate dehydrogenase (quinone)
EGJKDIEL_00956	CDS	fom3	2.1.1.308	2-hydroxyethylphosphonate methyltransferase
EGJKDIEL_00957	CDS	hypothetical protein
EGJKDIEL_00958	CDS	hypothetical protein
EGJKDIEL_00959	CDS	ifcA	1.3.5.4	Fumarate reductase flavoprotein subunit
EGJKDIEL_00960	CDS	hypothetical protein
EGJKDIEL_00961	CDS	oxyR_1	Hydrogen peroxide-inducible genes activator
EGJKDIEL_00962	CDS	allA	4.3.2.3	Ureidoglycolate lyase
EGJKDIEL_00963	CDS	gatA_1	6.3.5.7	Glutamyl-tRNA(Gln) amidotransferase subunit A
EGJKDIEL_00964	CDS	oppD_1	Oligopeptide transport ATP-binding protein OppD
EGJKDIEL_00965	CDS	oppF	Oligopeptide transport ATP-binding protein OppF
EGJKDIEL_00966	CDS	gsiD_1	Glutathione transport system permease protein GsiD
EGJKDIEL_00967	CDS	gsiC_1	Glutathione transport system permease protein GsiC
EGJKDIEL_00968	CDS	appA	Oligopeptide-binding protein AppA
EGJKDIEL_00969	CDS	amaB_2	3.5.1.87	N-carbamoyl-L-amino acid hydrolase
EGJKDIEL_00970	CDS	hypothetical protein
EGJKDIEL_00971	CDS	pcaR_1	Pca regulon regulatory protein
EGJKDIEL_00972	CDS	bauC	1.2.1.-	Putative 3-oxopropanoate dehydrogenase
EGJKDIEL_00973	CDS	bauA	2.6.1.18	Beta-alanine--pyruvate aminotransferase
EGJKDIEL_00974	CDS	metR_1	HTH-type transcriptional regulator MetR
EGJKDIEL_00975	CDS	hypothetical protein
EGJKDIEL_00976	CDS	amiD	3.5.1.4	Putative amidase AmiD
EGJKDIEL_00977	CDS	hypothetical protein
EGJKDIEL_00978	CDS	hypothetical protein
EGJKDIEL_00979	CDS	hypothetical protein
EGJKDIEL_00980	CDS	hemN_1	1.3.99.-	Oxygen-independent coproporphyrinogen-III oxidase-like protein
EGJKDIEL_00981	CDS	rdgB	3.6.1.9	dITP/XTP pyrophosphatase
EGJKDIEL_00982	CDS	stp	3.1.3.16	Serine/threonine phosphatase stp
EGJKDIEL_00983	CDS	prkC_1	2.7.11.1	Serine/threonine-protein kinase PrkC
EGJKDIEL_00984	CDS	hypothetical protein
EGJKDIEL_00985	CDS	gmk	2.7.4.8	Guanylate kinase
EGJKDIEL_00986	CDS	rpoZ	2.7.7.6	DNA-directed RNA polymerase subunit omega
EGJKDIEL_00987	CDS	spoT	3.1.7.2	Guanosine-3',5'-bis(diphosphate) 3'-pyrophosphohydrolase
EGJKDIEL_00988	CDS	greB	Transcription elongation factor GreB
EGJKDIEL_00989	tRNA	tRNA-Arg(acg)
EGJKDIEL_00990	tRNA	tRNA-Arg(acg)
EGJKDIEL_00991	CDS	hypothetical protein
EGJKDIEL_00992	CDS	Insertion element IS6110 uncharacterized 12.0 kDa protein
EGJKDIEL_00993	CDS	hypothetical protein
EGJKDIEL_00994	tRNA	tRNA-Arg(acg)
EGJKDIEL_00995	tRNA	tRNA-Ser(cga)
EGJKDIEL_00996	CDS	serS	6.1.1.11	Serine--tRNA ligase
EGJKDIEL_00997	CDS	guaB_1	1.1.1.205	Inosine-5'-monophosphate dehydrogenase
EGJKDIEL_00998	CDS	ispH	1.17.7.4	4-hydroxy-3-methylbut-2-enyl diphosphate reductase
EGJKDIEL_00999	CDS	fkpB	5.2.1.8	FKBP-type 16 kDa peptidyl-prolyl cis-trans isomerase
EGJKDIEL_01000	CDS	hypothetical protein
EGJKDIEL_01001	CDS	smrA	3.1.-.-	putative DNA endonuclease SmrA
EGJKDIEL_01002	CDS	hypothetical protein
EGJKDIEL_01003	CDS	yhdN	1.1.1.-	General stress protein 69
EGJKDIEL_01004	CDS	ligC	1.1.1.312	4-carboxy-2-hydroxymuconate-6-semialdehyde dehydrogenase
EGJKDIEL_01005	CDS	ligB	1.13.11.8	Protocatechuate 4,5-dioxygenase beta chain
EGJKDIEL_01006	CDS	ligI	3.1.1.57	2-pyrone-4,6-dicarbaxylate hydrolase
EGJKDIEL_01007	CDS	hypothetical protein
EGJKDIEL_01008	CDS	proA_2	4.1.3.16	4-hydroxy-4-methyl-2-oxoglutarate aldolase/4-carboxy-4-hydroxy-2-oxoadipate aldolase
EGJKDIEL_01009	CDS	hypothetical protein
EGJKDIEL_01010	CDS	pcaK	4-hydroxybenzoate transporter PcaK
EGJKDIEL_01011	CDS	ais	5.3.3.7	Aconitate isomerase
EGJKDIEL_01012	CDS	pobA	1.14.13.2	p-hydroxybenzoate hydroxylase
EGJKDIEL_01013	CDS	pcaU	Pca operon regulatory protein
EGJKDIEL_01014	CDS	cynR_1	HTH-type transcriptional regulator CynR
EGJKDIEL_01015	CDS	hypothetical protein
EGJKDIEL_01016	CDS	htpX_2	3.4.24.-	Protease HtpX
EGJKDIEL_01017	CDS	hypothetical protein
EGJKDIEL_01018	CDS	yjbI	Group 2 truncated hemoglobin YjbI
EGJKDIEL_01019	CDS	dksA_2	RNA polymerase-binding transcription factor DksA
EGJKDIEL_01020	CDS	apbC	Iron-sulfur cluster carrier protein
EGJKDIEL_01021	CDS	hypothetical protein
EGJKDIEL_01022	CDS	hypothetical protein
EGJKDIEL_01023	CDS	hypothetical protein
EGJKDIEL_01024	CDS	metG	6.1.1.10	Methionine--tRNA ligase
EGJKDIEL_01025	CDS	fccA	Cytochrome subunit of sulfide dehydrogenase
EGJKDIEL_01026	CDS	fccB_1	1.8.2.3	Sulfide dehydrogenase [flavocytochrome c] flavoprotein chain
EGJKDIEL_01027	CDS	hypothetical protein
EGJKDIEL_01028	CDS	fccB_2	1.8.2.3	Sulfide dehydrogenase [flavocytochrome c] flavoprotein chain
EGJKDIEL_01029	CDS	hypothetical protein
EGJKDIEL_01030	CDS	hypothetical protein
EGJKDIEL_01031	CDS	hypothetical protein
EGJKDIEL_01032	CDS	bamE_1	Outer membrane protein assembly factor BamE
EGJKDIEL_01033	CDS	hypothetical protein
EGJKDIEL_01034	CDS	scpA_2	Segregation and condensation protein A
EGJKDIEL_01035	CDS	hypothetical protein
EGJKDIEL_01036	CDS	aspT	Aspartate/alanine antiporter
EGJKDIEL_01037	CDS	cadA_1	4.1.1.18	Inducible lysine decarboxylase
EGJKDIEL_01038	CDS	hypothetical protein
EGJKDIEL_01039	CDS	hypothetical protein
EGJKDIEL_01040	CDS	cmpR_1	HTH-type transcriptional activator CmpR
EGJKDIEL_01041	CDS	ssuA_1	Putative aliphatic sulfonates-binding protein
EGJKDIEL_01042	CDS	lysA	4.1.1.20	Diaminopimelate decarboxylase
EGJKDIEL_01043	CDS	gpsA	1.1.1.94	Glycerol-3-phosphate dehydrogenase [NAD(P)+]
EGJKDIEL_01044	CDS	secB	Protein-export protein SecB
EGJKDIEL_01045	CDS	grxC	Glutaredoxin 3
EGJKDIEL_01046	CDS	pspE	2.8.1.1	Thiosulfate sulfurtransferase PspE
EGJKDIEL_01047	CDS	gpmA_1	5.4.2.11	2,3-bisphosphoglycerate-dependent phosphoglycerate mutase
EGJKDIEL_01048	CDS	3.4.21.-	putative CtpA-like serine protease
EGJKDIEL_01049	CDS	thiF	2.7.7.73	Sulfur carrier protein ThiS adenylyltransferase
EGJKDIEL_01050	CDS	hypothetical protein
EGJKDIEL_01051	CDS	uvrY_1	Response regulator UvrY
EGJKDIEL_01052	CDS	degS	2.7.13.3	Signal transduction histidine-protein kinase/phosphatase DegS
EGJKDIEL_01053	CDS	hypothetical protein
EGJKDIEL_01054	CDS	hypothetical protein
EGJKDIEL_01055	CDS	osmY	Osmotically-inducible protein Y
EGJKDIEL_01056	CDS	coaD	2.7.7.3	Phosphopantetheine adenylyltransferase
EGJKDIEL_01057	CDS	rsmD	2.1.1.171	Ribosomal RNA small subunit methyltransferase D
EGJKDIEL_01058	CDS	3.4.24.-	putative zinc protease
EGJKDIEL_01059	CDS	3.4.24.-	putative zinc protease
EGJKDIEL_01060	CDS	ftsY	Signal recognition particle receptor FtsY
EGJKDIEL_01061	CDS	cutA	Divalent-cation tolerance protein CutA
EGJKDIEL_01062	CDS	hypothetical protein
EGJKDIEL_01063	CDS	yccS	Inner membrane protein YccS
EGJKDIEL_01064	CDS	rpoH	RNA polymerase sigma factor RpoH
EGJKDIEL_01065	CDS	hypothetical protein
EGJKDIEL_01066	CDS	ypmQ	SCO1 protein
EGJKDIEL_01067	CDS	hypothetical protein
EGJKDIEL_01068	CDS	pyrR_2	2.4.2.9	Bifunctional protein PyrR
EGJKDIEL_01069	CDS	trmL	2.1.1.207	tRNA (cytidine(34)-2'-O)-methyltransferase
EGJKDIEL_01070	CDS	hypothetical protein
EGJKDIEL_01071	CDS	4.2.1.17	putative enoyl-CoA hydratase 1
EGJKDIEL_01072	CDS	rhtB_1	Homoserine/homoserine lactone efflux protein
EGJKDIEL_01073	CDS	hypothetical protein
EGJKDIEL_01074	CDS	hypothetical protein
EGJKDIEL_01075	CDS	hypothetical protein
EGJKDIEL_01076	CDS	ydaF	2.3.1.-	Putative ribosomal N-acetyltransferase YdaF
EGJKDIEL_01077	CDS	hypothetical protein
EGJKDIEL_01078	CDS	tamA	Translocation and assembly module TamA
EGJKDIEL_01079	CDS	tamB	Translocation and assembly module TamB
EGJKDIEL_01080	tRNA	tRNA-Arg(cct)
EGJKDIEL_01081	CDS	hypothetical protein
EGJKDIEL_01082	CDS	1.-.-.-	putative FAD-linked oxidoreductase
EGJKDIEL_01083	CDS	hypothetical protein
EGJKDIEL_01084	CDS	hypothetical protein
EGJKDIEL_01085	CDS	2.1.1.-	putative fatty acid methyltransferase
EGJKDIEL_01086	CDS	hypothetical protein
EGJKDIEL_01087	CDS	hypothetical protein
EGJKDIEL_01088	CDS	6.2.1.30	Phenylacetate-coenzyme A ligase
EGJKDIEL_01089	CDS	livF_3	High-affinity branched-chain amino acid transport ATP-binding protein LivF
EGJKDIEL_01090	CDS	hypothetical protein
EGJKDIEL_01091	CDS	hypothetical protein
EGJKDIEL_01092	CDS	livH_3	High-affinity branched-chain amino acid transport system permease protein LivH
EGJKDIEL_01093	CDS	cysA_1	3.6.3.25	Sulfate/thiosulfate import ATP-binding protein CysA
EGJKDIEL_01094	CDS	6.2.1.3	Long-chain-fatty-acid--CoA ligase FadD15
EGJKDIEL_01095	CDS	Transcriptional regulator SdrP
EGJKDIEL_01096	CDS	hypothetical protein
EGJKDIEL_01097	CDS	hmo	1.1.3.46	4-hydroxymandelate oxidase
EGJKDIEL_01098	CDS	1.14.11.-	PKHD-type hydroxylase
EGJKDIEL_01099	CDS	bfrD	putative TonB-dependent receptor BfrD
EGJKDIEL_01100	CDS	htpG	Chaperone protein HtpG
EGJKDIEL_01101	CDS	hypothetical protein
EGJKDIEL_01102	CDS	rpfC_1	2.7.13.3	Sensory/regulatory protein RpfC
EGJKDIEL_01103	CDS	phoP_2	Alkaline phosphatase synthesis transcriptional regulatory protein PhoP
EGJKDIEL_01104	CDS	prkC_2	2.7.11.1	Serine/threonine-protein kinase PrkC
EGJKDIEL_01105	CDS	hypothetical protein
EGJKDIEL_01106	CDS	thpR	3.1.4.-	RNA 2',3'-cyclic phosphodiesterase
EGJKDIEL_01107	CDS	ohrB	Organic hydroperoxide resistance protein OhrB
EGJKDIEL_01108	CDS	hbd	1.1.1.157	3-hydroxybutyryl-CoA dehydrogenase
EGJKDIEL_01109	CDS	alkJ_1	1.1.99.-	Alcohol dehydrogenase [acceptor]
EGJKDIEL_01110	CDS	phaC_2	2.3.1.-	Poly(3-hydroxyalkanoate) polymerase subunit PhaC
EGJKDIEL_01111	CDS	fabI_1	1.3.1.9	Enoyl-[acyl-carrier-protein] reductase [NADH] FabI
EGJKDIEL_01112	CDS	pta	2.3.1.8	Phosphate acetyltransferase
EGJKDIEL_01113	CDS	ackA	2.7.2.1	Acetate kinase
EGJKDIEL_01114	CDS	putative signaling protein
EGJKDIEL_01115	CDS	dtd	3.1.1.96	D-aminoacyl-tRNA deacylase
EGJKDIEL_01116	CDS	ahcY	3.3.1.1	Adenosylhomocysteinase
EGJKDIEL_01117	CDS	tlyA	Hemolysin A
EGJKDIEL_01118	CDS	metF	1.5.1.20	5,10-methylenetetrahydrofolate reductase
EGJKDIEL_01119	CDS	rlpA	4.2.2.-	Endolytic peptidoglycan transglycosylase RlpA
EGJKDIEL_01120	CDS	rlmJ	2.1.1.266	Ribosomal RNA large subunit methyltransferase J
EGJKDIEL_01121	CDS	rplM	50S ribosomal protein L13
EGJKDIEL_01122	CDS	rpsI	30S ribosomal protein S9
EGJKDIEL_01123	CDS	erpA	Iron-sulfur cluster insertion protein ErpA
EGJKDIEL_01124	CDS	anmK	2.7.1.170	Anhydro-N-acetylmuramic acid kinase
EGJKDIEL_01125	CDS	mepM	3.4.24.-	Murein DD-endopeptidase MepM
EGJKDIEL_01126	CDS	tyrS	6.1.1.1	Tyrosine--tRNA ligase
EGJKDIEL_01127	CDS	hypothetical protein
EGJKDIEL_01128	CDS	hypothetical protein
EGJKDIEL_01129	CDS	hypothetical protein
EGJKDIEL_01130	CDS	nfrA1	1.5.1.38	FMN reductase (NADPH)
EGJKDIEL_01131	tRNA	tRNA-Phe(gaa)
EGJKDIEL_01132	CDS	hypothetical protein
EGJKDIEL_01133	CDS	ade	3.5.4.2	Adenine deaminase
EGJKDIEL_01134	CDS	ybeY	3.1.-.-	Endoribonuclease YbeY
EGJKDIEL_01135	CDS	PhoH-like protein
EGJKDIEL_01136	CDS	ruvA	3.6.4.12	Holliday junction ATP-dependent DNA helicase RuvA
EGJKDIEL_01137	CDS	hypothetical protein
EGJKDIEL_01138	CDS	ruvB	3.6.4.12	Holliday junction ATP-dependent DNA helicase RuvB
EGJKDIEL_01139	CDS	macA_2	Macrolide export protein MacA
EGJKDIEL_01140	CDS	lolE_1	Lipoprotein-releasing system transmembrane protein LolE
EGJKDIEL_01141	CDS	macB_1	3.6.3.-	Macrolide export ATP-binding/permease protein MacB
EGJKDIEL_01142	CDS	prfC	Peptide chain release factor RF3
EGJKDIEL_01143	CDS	hypothetical protein
EGJKDIEL_01144	CDS	hypothetical protein
EGJKDIEL_01145	CDS	hypothetical protein
EGJKDIEL_01146	CDS	hypothetical protein
EGJKDIEL_01147	CDS	uvrA_1	UvrABC system protein A
EGJKDIEL_01148	CDS	cyoA	Cytochrome bo(3) ubiquinol oxidase subunit 2
EGJKDIEL_01149	CDS	cyoB	1.10.3.10	Cytochrome bo(3) ubiquinol oxidase subunit 1
EGJKDIEL_01150	CDS	cyoC	Cytochrome bo(3) ubiquinol oxidase subunit 3
EGJKDIEL_01151	CDS	cyoD	Cytochrome bo(3) ubiquinol oxidase subunit 4
EGJKDIEL_01152	CDS	putative SURF1-like protein
EGJKDIEL_01153	CDS	ctaB	2.5.1.-	Protoheme IX farnesyltransferase
EGJKDIEL_01154	CDS	ctaA	1.3.-.-	Heme A synthase
EGJKDIEL_01155	CDS	yieH	3.1.3.-	6-phosphogluconate phosphatase
EGJKDIEL_01156	CDS	hypothetical protein
EGJKDIEL_01157	CDS	cueR	HTH-type transcriptional regulator CueR
EGJKDIEL_01158	CDS	mmgC_3	1.3.99.-	Acyl-CoA dehydrogenase
EGJKDIEL_01159	CDS	can	4.2.1.1	Carbonic anhydrase 2
EGJKDIEL_01160	CDS	aceK	2.7.11.5	Isocitrate dehydrogenase kinase/phosphatase
EGJKDIEL_01161	CDS	thlA	2.3.1.9	Acetyl-CoA acetyltransferase
EGJKDIEL_01162	CDS	csgA	C-factor
EGJKDIEL_01163	CDS	acdA_2	1.3.99.-	Acyl-CoA dehydrogenase
EGJKDIEL_01164	CDS	hypothetical protein
EGJKDIEL_01165	CDS	hypothetical protein
EGJKDIEL_01166	CDS	hypothetical protein
EGJKDIEL_01167	CDS	msrP	1.8.5.-	Protein-methionine-sulfoxide reductase catalytic subunit MsrP
EGJKDIEL_01168	CDS	msrQ	Protein-methionine-sulfoxide reductase heme-binding subunit MsrQ
EGJKDIEL_01169	CDS	cyaY	Protein CyaY
EGJKDIEL_01170	CDS	mrcA	Penicillin-binding protein 1A
EGJKDIEL_01171	CDS	ftsA_2	Cell division protein FtsA
EGJKDIEL_01172	CDS	hypothetical protein
EGJKDIEL_01173	CDS	hypothetical protein
EGJKDIEL_01174	CDS	hypothetical protein
EGJKDIEL_01175	CDS	pilQ	Type IV pilus biogenesis and competence protein PilQ
EGJKDIEL_01176	CDS	aroK_1	2.7.1.71	Shikimate kinase
EGJKDIEL_01177	CDS	aroB	4.2.3.4	3-dehydroquinate synthase
EGJKDIEL_01178	CDS	dgt	Deoxyguanosinetriphosphate triphosphohydrolase-like protein
EGJKDIEL_01179	CDS	hypothetical protein
EGJKDIEL_01180	CDS	hypothetical protein
EGJKDIEL_01181	CDS	hypothetical protein
EGJKDIEL_01182	CDS	hypothetical protein
EGJKDIEL_01183	CDS	pcaF	2.3.1.174	Beta-ketoadipyl-CoA thiolase
EGJKDIEL_01184	CDS	pcaJ	2.8.3.6	3-oxoadipate CoA-transferase subunit B
EGJKDIEL_01185	CDS	pcaI	2.8.3.6	3-oxoadipate CoA-transferase subunit A
EGJKDIEL_01186	CDS	pcaR_2	Pca regulon regulatory protein
EGJKDIEL_01187	CDS	hypothetical protein
EGJKDIEL_01188	CDS	gltB	1.4.7.1	Ferredoxin-dependent glutamate synthase 1
EGJKDIEL_01189	CDS	gltD	1.4.1.13	Glutamate synthase [NADPH] small chain
EGJKDIEL_01190	CDS	hypothetical protein
EGJKDIEL_01191	CDS	fliY_1	L-cystine-binding protein FliY
EGJKDIEL_01192	CDS	artQ	Arginine transport system permease protein ArtQ
EGJKDIEL_01193	CDS	artM	Arginine transport ATP-binding protein ArtM
EGJKDIEL_01194	CDS	mlaF_1	3.6.3.-	putative phospholipid import ATP-binding protein MlaF
EGJKDIEL_01195	CDS	mlaE_1	putative phospholipid ABC transporter permease protein MlaE
EGJKDIEL_01196	CDS	mlaD	putative phospholipid ABC transporter-binding protein MlaD
EGJKDIEL_01197	CDS	mlaA	putative phospholipid-binding lipoprotein MlaA
EGJKDIEL_01198	CDS	mlaC	putative phospholipid-binding protein MlaC
EGJKDIEL_01199	CDS	hypothetical protein
EGJKDIEL_01200	CDS	drrA_2	3.6.3.-	Doxorubicin resistance ATP-binding protein DrrA
EGJKDIEL_01201	CDS	yadH	Inner membrane transport permease YadH
EGJKDIEL_01202	CDS	ibaG	Acid stress protein IbaG
EGJKDIEL_01203	CDS	murA	2.5.1.7	UDP-N-acetylglucosamine 1-carboxyvinyltransferase
EGJKDIEL_01204	CDS	hisG	2.4.2.17	ATP phosphoribosyltransferase
EGJKDIEL_01205	CDS	hisD	1.1.1.23	Histidinol dehydrogenase
EGJKDIEL_01206	CDS	hypothetical protein
EGJKDIEL_01207	CDS	vapC_1	3.1.-.-	tRNA(fMet)-specific endonuclease VapC
EGJKDIEL_01208	CDS	hisC2	2.6.1.9	Histidinol-phosphate aminotransferase 2
EGJKDIEL_01209	CDS	hisB	Histidine biosynthesis bifunctional protein HisB
EGJKDIEL_01210	CDS	hisH	2.4.2.-	Imidazole glycerol phosphate synthase subunit HisH
EGJKDIEL_01211	CDS	hisA	5.3.1.16	1-(5-phosphoribosyl)-5-[(5-phosphoribosylamino)methylideneamino] imidazole-4-carboxamide isomerase
EGJKDIEL_01212	CDS	yeaD	5.1.3.15	Putative glucose-6-phosphate 1-epimerase
EGJKDIEL_01213	CDS	hisF	4.1.3.-	Imidazole glycerol phosphate synthase subunit HisF
EGJKDIEL_01214	CDS	hisI	3.5.4.19	Phosphoribosyl-AMP cyclohydrolase
EGJKDIEL_01215	CDS	hisE	3.6.1.31	Phosphoribosyl-ATP pyrophosphatase
EGJKDIEL_01216	CDS	hypothetical protein
EGJKDIEL_01217	CDS	hypothetical protein
EGJKDIEL_01218	CDS	3.9.1.-	Purine nucleoside phosphoramidase
EGJKDIEL_01219	CDS	tatA	Sec-independent protein translocase protein TatA
EGJKDIEL_01220	CDS	tatB	Sec-independent protein translocase protein TatB
EGJKDIEL_01221	CDS	tatC	Sec-independent protein translocase protein TatC
EGJKDIEL_01222	CDS	degQ	3.4.21.107	Periplasmic pH-dependent serine endoprotease DegQ
EGJKDIEL_01223	CDS	proP_1	Proline/betaine transporter
EGJKDIEL_01224	CDS	GTP cyclohydrolase 1 type 2
EGJKDIEL_01225	CDS	pdxA2	1.1.1.262	4-hydroxythreonine-4-phosphate dehydrogenase 2
EGJKDIEL_01226	CDS	mscL	Large-conductance mechanosensitive channel
EGJKDIEL_01227	CDS	petA	1.10.2.2	Ubiquinol-cytochrome c reductase iron-sulfur subunit
EGJKDIEL_01228	CDS	petB	Cytochrome b
EGJKDIEL_01229	CDS	petC	Cytochrome c1
EGJKDIEL_01230	CDS	sspA	Stringent starvation protein A
EGJKDIEL_01231	CDS	sspB	Stringent starvation protein B
EGJKDIEL_01232	tRNA	tRNA-Thr(tgt)
EGJKDIEL_01233	tRNA	tRNA-Thr(tgt)
EGJKDIEL_01234	CDS	hypothetical protein
EGJKDIEL_01235	CDS	secA	Protein translocase subunit SecA
EGJKDIEL_01236	CDS	argJ	Arginine biosynthesis bifunctional protein ArgJ
EGJKDIEL_01237	CDS	hypothetical protein
EGJKDIEL_01238	CDS	mutT	3.6.1.55	8-oxo-dGTP diphosphatase
EGJKDIEL_01239	CDS	yacG	DNA gyrase inhibitor YacG
EGJKDIEL_01240	CDS	zapD	Cell division protein ZapD
EGJKDIEL_01241	CDS	coaE	2.7.1.24	Dephospho-CoA kinase
EGJKDIEL_01242	CDS	outO	Type 4 prepilin-like proteins leader peptide-processing enzyme
EGJKDIEL_01243	CDS	gspF	Putative type II secretion system protein F
EGJKDIEL_01244	CDS	epsE_1	Type II secretion system protein E
EGJKDIEL_01245	CDS	ispB	2.5.1.90	Octaprenyl diphosphate synthase
EGJKDIEL_01246	CDS	rplU	50S ribosomal protein L21
EGJKDIEL_01247	CDS	rpmA	50S ribosomal protein L27
EGJKDIEL_01248	CDS	obg	3.6.5.-	GTPase Obg
EGJKDIEL_01249	CDS	proB	2.7.2.11	Glutamate 5-kinase
EGJKDIEL_01250	CDS	rppH_1	3.6.1.-	RNA pyrophosphohydrolase
EGJKDIEL_01251	CDS	proS	6.1.1.15	Proline--tRNA ligase
EGJKDIEL_01252	CDS	mltC_1	Membrane-bound lytic murein transglycosylase C
EGJKDIEL_01253	CDS	corC_1	Magnesium and cobalt efflux protein CorC
EGJKDIEL_01254	CDS	grxD	Glutaredoxin 4
EGJKDIEL_01255	CDS	prmC_2	2.1.1.297	Release factor glutamine methyltransferase
EGJKDIEL_01256	CDS	prfA	Peptide chain release factor RF1
EGJKDIEL_01257	CDS	hemA	1.2.1.70	Glutamyl-tRNA reductase
EGJKDIEL_01258	CDS	hypothetical protein
EGJKDIEL_01259	CDS	gcvA_2	Glycine cleavage system transcriptional activator
EGJKDIEL_01260	CDS	hypothetical protein
EGJKDIEL_01261	CDS	hypothetical protein
EGJKDIEL_01262	CDS	ugpQ	3.1.4.46	Glycerophosphodiester phosphodiesterase, cytoplasmic
EGJKDIEL_01263	CDS	ugpC_1	3.6.3.20	sn-glycerol-3-phosphate import ATP-binding protein UgpC
EGJKDIEL_01264	CDS	araQ_1	L-arabinose transport system permease protein AraQ
EGJKDIEL_01265	CDS	ugpA	sn-glycerol-3-phosphate transport system permease protein UgpA
EGJKDIEL_01266	CDS	ugpB_1	sn-glycerol-3-phosphate-binding periplasmic protein UgpB
EGJKDIEL_01267	CDS	1.-.-.-	putative FAD-linked oxidoreductase
EGJKDIEL_01268	CDS	hypothetical protein
EGJKDIEL_01269	CDS	hypothetical protein
EGJKDIEL_01270	CDS	ubiE	2.1.1.163	Ubiquinone/menaquinone biosynthesis C-methyltransferase UbiE
EGJKDIEL_01271	CDS	hypothetical protein
EGJKDIEL_01272	CDS	hypothetical protein
EGJKDIEL_01273	CDS	ubiB	2.7.-.-	putative protein kinase UbiB
EGJKDIEL_01274	CDS	panF	Sodium/pantothenate symporter
EGJKDIEL_01275	CDS	Outer membrane porin protein 32
EGJKDIEL_01276	CDS	guaC	1.7.1.7	GMP reductase
EGJKDIEL_01277	CDS	uvrD_2	3.6.4.12	DNA helicase II
EGJKDIEL_01278	CDS	hypothetical protein
EGJKDIEL_01279	CDS	thrB	2.7.1.39	Homoserine kinase
EGJKDIEL_01280	CDS	hypothetical protein
EGJKDIEL_01281	CDS	polA	2.7.7.7	DNA polymerase I
EGJKDIEL_01282	CDS	hypothetical protein
EGJKDIEL_01283	CDS	hypothetical protein
EGJKDIEL_01284	CDS	hypothetical protein
EGJKDIEL_01285	CDS	zupT	Zinc transporter ZupT
EGJKDIEL_01286	CDS	lytR	Sensory transduction protein LytR
EGJKDIEL_01287	CDS	ypdA	2.7.13.3	Sensor histidine kinase YpdA
EGJKDIEL_01288	CDS	argH	4.3.2.1	Argininosuccinate lyase
EGJKDIEL_01289	CDS	hypothetical protein
EGJKDIEL_01290	CDS	tenA_2	3.5.99.2	Aminopyrimidine aminohydrolase
EGJKDIEL_01291	CDS	yfhM	putative lipoprotein YfhM
EGJKDIEL_01292	CDS	hypothetical protein
EGJKDIEL_01293	CDS	pbpC	Penicillin-binding protein 1C
EGJKDIEL_01294	CDS	lldD_1	1.1.-.-	L-lactate dehydrogenase
EGJKDIEL_01295	CDS	lldR	Putative L-lactate dehydrogenase operon regulatory protein
EGJKDIEL_01296	CDS	lldP	L-lactate permease
EGJKDIEL_01297	CDS	lldD_2	1.1.-.-	L-lactate dehydrogenase
EGJKDIEL_01298	CDS	rssA_1	2.7.13.3	Swarming motility regulation sensor protein RssA
EGJKDIEL_01299	CDS	tctD_1	Transcriptional regulatory protein tctD
EGJKDIEL_01300	CDS	phnD_1	Phosphate-import protein PhnD
EGJKDIEL_01301	CDS	phnC_1	3.6.3.27	Phosphate-import ATP-binding protein PhnC
EGJKDIEL_01302	CDS	phnE_1	Phosphate-import permease protein PhnE
EGJKDIEL_01303	CDS	phnE_2	Phosphate-import permease protein PhnE
EGJKDIEL_01304	CDS	hypothetical protein
EGJKDIEL_01305	CDS	dinB	2.7.7.7	DNA polymerase IV
EGJKDIEL_01306	CDS	aer_2	Aerotaxis receptor
EGJKDIEL_01307	CDS	hypothetical protein
EGJKDIEL_01308	CDS	hypothetical protein
EGJKDIEL_01309	CDS	ampD	3.5.1.28	1,6-anhydro-N-acetylmuramyl-L-alanine amidase AmpD
EGJKDIEL_01310	CDS	zraR_1	Transcriptional regulatory protein ZraR
EGJKDIEL_01311	CDS	zraS	2.7.13.3	Sensor protein ZraS
EGJKDIEL_01312	CDS	hypothetical protein
EGJKDIEL_01313	CDS	ccsA_1	Cytochrome c biogenesis protein CcsA
EGJKDIEL_01314	CDS	ffh	Signal recognition particle protein
EGJKDIEL_01315	CDS	mepH_2	3.4.-.-	Murein DD-endopeptidase MepH
EGJKDIEL_01316	CDS	hypothetical protein
EGJKDIEL_01317	tRNA	tRNA-Met(cat)
EGJKDIEL_01318	tRNA	tRNA-Met(cat)
EGJKDIEL_01319	CDS	echA8	4.2.1.17	putative enoyl-CoA hydratase echA8
EGJKDIEL_01320	CDS	hypothetical protein
EGJKDIEL_01321	CDS	dsbC	putative thiol:disulfide interchange protein DsbC
EGJKDIEL_01322	CDS	ubiI_1	1.14.13.-	2-octaprenylphenol hydroxylase
EGJKDIEL_01323	CDS	hypothetical protein
EGJKDIEL_01324	CDS	hypothetical protein
EGJKDIEL_01325	CDS	miaB	2.8.4.3	tRNA-2-methylthio-N(6)-dimethylallyladenosine synthase
EGJKDIEL_01326	CDS	hypothetical protein
EGJKDIEL_01327	CDS	fdhD	Sulfurtransferase FdhD
EGJKDIEL_01328	CDS	fbpC2	3.6.3.30	Fe(3+) ions import ATP-binding protein FbpC 2
EGJKDIEL_01329	CDS	modB	Molybdenum transport system permease protein ModB
EGJKDIEL_01330	CDS	modA	Molybdate-binding periplasmic protein
EGJKDIEL_01331	CDS	mopA	Molybdenum-pterin-binding protein MopA
EGJKDIEL_01332	CDS	hypothetical protein
EGJKDIEL_01333	CDS	hypothetical protein
EGJKDIEL_01334	tRNA	tRNA-Arg(acg)
EGJKDIEL_01335	CDS	senX3	2.7.13.3	Signal-transduction histidine kinase senX3
EGJKDIEL_01336	CDS	hypothetical protein
EGJKDIEL_01337	CDS	regX3	Sensory transduction protein regX3
EGJKDIEL_01338	CDS	trpS	6.1.1.2	Tryptophan--tRNA ligase
EGJKDIEL_01339	CDS	hypothetical protein
EGJKDIEL_01340	CDS	tsaC	2.7.7.87	Threonylcarbamoyl-AMP synthase
EGJKDIEL_01341	CDS	3.1.3.97	3',5'-nucleoside bisphosphate phosphatase
EGJKDIEL_01342	CDS	tsr_2	Methyl-accepting chemotaxis protein I
EGJKDIEL_01343	CDS	recJ	3.1.-.-	Single-stranded-DNA-specific exonuclease RecJ
EGJKDIEL_01344	CDS	hypothetical protein
EGJKDIEL_01345	CDS	lolE_2	Lipoprotein-releasing system transmembrane protein LolE
EGJKDIEL_01346	CDS	lolD_2	3.6.3.-	Lipoprotein-releasing system ATP-binding protein LolD
EGJKDIEL_01347	CDS	yjjV	3.1.-.-	putative metal-dependent hydrolase YjjV
EGJKDIEL_01348	CDS	hypothetical protein
EGJKDIEL_01349	CDS	speE_1	2.5.1.16	Polyamine aminopropyltransferase
EGJKDIEL_01350	CDS	epsE_2	Type II secretion system protein E
EGJKDIEL_01351	CDS	hypothetical protein
EGJKDIEL_01352	CDS	hypothetical protein
EGJKDIEL_01353	CDS	hypothetical protein
EGJKDIEL_01354	CDS	hypothetical protein
EGJKDIEL_01355	CDS	hypothetical protein
EGJKDIEL_01356	CDS	hypothetical protein
EGJKDIEL_01357	CDS	btuF_1	Vitamin B12-binding protein
EGJKDIEL_01358	CDS	putative ABC transporter permease protein
EGJKDIEL_01359	CDS	putative ABC transporter ATP-binding protein
EGJKDIEL_01360	CDS	hypothetical protein
EGJKDIEL_01361	CDS	hypothetical protein
EGJKDIEL_01362	CDS	cirA_1	Colicin I receptor
EGJKDIEL_01363	CDS	hypothetical protein
EGJKDIEL_01364	CDS	hypothetical protein
EGJKDIEL_01365	CDS	hypothetical protein
EGJKDIEL_01366	CDS	hypothetical protein
EGJKDIEL_01367	CDS	hypothetical protein
EGJKDIEL_01368	CDS	hypothetical protein
EGJKDIEL_01369	CDS	fabG_3	1.1.1.100	3-oxoacyl-[acyl-carrier-protein] reductase FabG
EGJKDIEL_01370	CDS	hypothetical protein
EGJKDIEL_01371	CDS	hypothetical protein
EGJKDIEL_01372	CDS	qorA	1.6.5.5	Quinone oxidoreductase 1
EGJKDIEL_01373	CDS	idi	5.3.3.2	Isopentenyl-diphosphate Delta-isomerase
EGJKDIEL_01374	CDS	gadB	4.1.1.15	Glutamate decarboxylase beta
EGJKDIEL_01375	CDS	gadC	putative glutamate/gamma-aminobutyrate antiporter
EGJKDIEL_01376	CDS	hypothetical protein
EGJKDIEL_01377	CDS	lspA	3.4.23.36	Lipoprotein signal peptidase
EGJKDIEL_01378	CDS	ileS	6.1.1.5	Isoleucine--tRNA ligase
EGJKDIEL_01379	CDS	ribF	Riboflavin biosynthesis protein RibF
EGJKDIEL_01380	CDS	hypothetical protein
EGJKDIEL_01381	CDS	hypothetical protein
EGJKDIEL_01382	CDS	1.3.99.-	Acyl-CoA dehydrogenase FadE27
EGJKDIEL_01383	CDS	1.3.99.-	Putative acyl-CoA dehydrogenase FadE17
EGJKDIEL_01384	CDS	hypothetical protein
EGJKDIEL_01385	CDS	purN	2.1.2.2	Phosphoribosylglycinamide formyltransferase
EGJKDIEL_01386	CDS	paiB	Protease synthase and sporulation protein PAI 2
EGJKDIEL_01387	CDS	hypothetical protein
EGJKDIEL_01388	CDS	hypothetical protein
EGJKDIEL_01389	CDS	rsmB_1	2.1.1.176	Ribosomal RNA small subunit methyltransferase B
EGJKDIEL_01390	CDS	hypothetical protein
EGJKDIEL_01391	CDS	hypothetical protein
EGJKDIEL_01392	CDS	hypothetical protein
EGJKDIEL_01393	CDS	hypothetical protein
EGJKDIEL_01394	CDS	bepA_3	3.4.-.-	Beta-barrel assembly-enhancing protease
EGJKDIEL_01395	CDS	hypothetical protein
EGJKDIEL_01396	CDS	ydaM_2	2.7.7.65	putative diguanylate cyclase YdaM
EGJKDIEL_01397	CDS	dapE_2	3.5.1.18	Succinyl-diaminopimelate desuccinylase
EGJKDIEL_01398	CDS	tsr_3	Methyl-accepting chemotaxis protein I
EGJKDIEL_01399	CDS	pfs	3.2.2.30	Aminodeoxyfutalosine nucleosidase
EGJKDIEL_01400	CDS	fadD_1	6.2.1.3	Long-chain-fatty-acid--CoA ligase
EGJKDIEL_01401	CDS	pyrF	4.1.1.23	Orotidine 5'-phosphate decarboxylase
EGJKDIEL_01402	CDS	yijE	putative cystine transporter YijE
EGJKDIEL_01403	CDS	hypothetical protein
EGJKDIEL_01404	CDS	yiaD_3	putative lipoprotein YiaD
EGJKDIEL_01405	CDS	mltA	4.2.2.-	Membrane-bound lytic murein transglycosylase A
EGJKDIEL_01406	CDS	hypothetical protein
EGJKDIEL_01407	CDS	hypothetical protein
EGJKDIEL_01408	CDS	fmt	2.1.2.9	Methionyl-tRNA formyltransferase
EGJKDIEL_01409	CDS	hypothetical protein
EGJKDIEL_01410	CDS	def1	3.5.1.88	Peptide deformylase 1
EGJKDIEL_01411	CDS	hypothetical protein
EGJKDIEL_01412	CDS	dprA	DNA processing protein DprA
EGJKDIEL_01413	CDS	hypothetical protein
EGJKDIEL_01414	CDS	hypothetical protein
EGJKDIEL_01415	CDS	hypothetical protein
EGJKDIEL_01416	CDS	hypothetical protein
EGJKDIEL_01417	CDS	hypothetical protein
EGJKDIEL_01418	CDS	lrp_3	Leucine-responsive regulatory protein
EGJKDIEL_01419	CDS	entS_1	Enterobactin exporter EntS
EGJKDIEL_01420	CDS	hypothetical protein
EGJKDIEL_01421	CDS	hypothetical protein
EGJKDIEL_01422	CDS	hypothetical protein
EGJKDIEL_01423	CDS	bepA_4	3.4.-.-	Beta-barrel assembly-enhancing protease
EGJKDIEL_01424	CDS	moaC	4.6.1.17	Cyclic pyranopterin monophosphate synthase
EGJKDIEL_01425	CDS	pilE	Fimbrial protein
EGJKDIEL_01426	CDS	sucD	6.2.1.5	Succinate--CoA ligase [ADP-forming] subunit alpha
EGJKDIEL_01427	CDS	sucC	6.2.1.5	Succinate--CoA ligase [ADP-forming] subunit beta
EGJKDIEL_01428	CDS	argC_1	1.2.1.38	N-acetyl-gamma-glutamyl-phosphate reductase
EGJKDIEL_01429	CDS	hypothetical protein
EGJKDIEL_01430	CDS	argC_2	1.2.1.38	N-acetyl-gamma-glutamyl-phosphate reductase
EGJKDIEL_01431	CDS	yddG	Aromatic amino acid exporter YddG
EGJKDIEL_01432	CDS	recX	Regulatory protein RecX
EGJKDIEL_01433	CDS	recA	Protein RecA
EGJKDIEL_01434	CDS	slyA_1	Transcriptional regulator SlyA
EGJKDIEL_01435	CDS	tctD_2	Transcriptional regulatory protein tctD
EGJKDIEL_01436	CDS	qseC_1	2.7.13.3	Sensor protein QseC
EGJKDIEL_01437	CDS	gcvA_3	Glycine cleavage system transcriptional activator
EGJKDIEL_01438	CDS	hypothetical protein
EGJKDIEL_01439	CDS	hypothetical protein
EGJKDIEL_01440	CDS	birA	6.3.4.15	Bifunctional ligase/repressor BirA
EGJKDIEL_01441	CDS	hypothetical protein
EGJKDIEL_01442	CDS	topB	5.99.1.2	DNA topoisomerase 3
EGJKDIEL_01443	CDS	iphP	3.1.3.48	Tyrosine-protein phosphatase
EGJKDIEL_01444	CDS	hypothetical protein
EGJKDIEL_01445	CDS	yghU	1.8.4.-	Disulfide-bond oxidoreductase YghU
EGJKDIEL_01446	CDS	1.13.11.24	Putative quercetin 2,3-dioxygenase
EGJKDIEL_01447	CDS	slyD_2	5.2.1.8	FKBP-type peptidyl-prolyl cis-trans isomerase SlyD
EGJKDIEL_01448	CDS	tar_3	Methyl-accepting chemotaxis protein II
EGJKDIEL_01449	CDS	dauA_1	1.4.99.6	FAD-dependent catabolic D-arginine dehydrogenase DauA
EGJKDIEL_01450	CDS	hypothetical protein
EGJKDIEL_01451	CDS	hypothetical protein
EGJKDIEL_01452	CDS	hypothetical protein
EGJKDIEL_01453	CDS	rppH_2	3.6.1.-	RNA pyrophosphohydrolase
EGJKDIEL_01454	CDS	corC_2	Magnesium and cobalt efflux protein CorC
EGJKDIEL_01455	CDS	uppP	3.6.1.27	Undecaprenyl-diphosphatase
EGJKDIEL_01456	CDS	dinG_1	3.6.4.12	putative ATP-dependent helicase DinG
EGJKDIEL_01457	CDS	gcd	1.1.5.2	Quinoprotein glucose dehydrogenase
EGJKDIEL_01458	CDS	Outer membrane porin protein 32
EGJKDIEL_01459	CDS	hypothetical protein
EGJKDIEL_01460	CDS	hypothetical protein
EGJKDIEL_01461	CDS	hypothetical protein
EGJKDIEL_01462	CDS	hypothetical protein
EGJKDIEL_01463	CDS	rdgC	Recombination-associated protein RdgC
EGJKDIEL_01464	CDS	dosC_1	2.7.7.65	Diguanylate cyclase DosC
EGJKDIEL_01465	CDS	bktB	2.3.1.16	Beta-ketothiolase BktB
EGJKDIEL_01466	CDS	copZ	Copper chaperone CopZ
EGJKDIEL_01467	CDS	trg_3	Methyl-accepting chemotaxis protein III
EGJKDIEL_01468	CDS	gstB	2.5.1.18	Glutathione S-transferase GST-6.0
EGJKDIEL_01469	CDS	mnmG	tRNA uridine 5-carboxymethylaminomethyl modification enzyme MnmG
EGJKDIEL_01470	CDS	rsmG	2.1.1.170	Ribosomal RNA small subunit methyltransferase G
EGJKDIEL_01471	CDS	soj	3.6.-.-	Sporulation initiation inhibitor protein Soj
EGJKDIEL_01472	CDS	hypothetical protein
EGJKDIEL_01473	CDS	parB	putative chromosome-partitioning protein ParB
EGJKDIEL_01474	CDS	hypothetical protein
EGJKDIEL_01475	CDS	nimR	HTH-type transcriptional regulator NimR
EGJKDIEL_01476	CDS	fsr	Fosmidomycin resistance protein
EGJKDIEL_01477	CDS	mhpD	4.2.1.80	2-keto-4-pentenoate hydratase
EGJKDIEL_01478	CDS	gdhA_2	1.4.1.3	Glutamate dehydrogenase
EGJKDIEL_01479	CDS	4.1.-.-	Citrate lyase subunit beta-like protein
EGJKDIEL_01480	CDS	uctC	2.8.3.19	Acetyl-CoA:oxalate CoA-transferase
EGJKDIEL_01481	CDS	1.3.8.10	Cyclohex-1-ene-1-carbonyl-CoA dehydrogenase
EGJKDIEL_01482	CDS	meh	4.2.1.153	Mesaconyl-C(4)-CoA hydratase
EGJKDIEL_01483	CDS	gltC_2	HTH-type transcriptional regulator GltC
EGJKDIEL_01484	CDS	hypothetical protein
EGJKDIEL_01485	CDS	1.-.-.-	putative FAD-linked oxidoreductase
EGJKDIEL_01486	CDS	alkB	1.14.11.33	Alpha-ketoglutarate-dependent dioxygenase AlkB
EGJKDIEL_01487	CDS	metH_1	2.1.1.13	Methionine synthase
EGJKDIEL_01488	CDS	hypothetical protein
EGJKDIEL_01489	CDS	yhaJ_1	HTH-type transcriptional regulator YhaJ
EGJKDIEL_01490	CDS	hypothetical protein
EGJKDIEL_01491	CDS	leuO	HTH-type transcriptional regulator LeuO
EGJKDIEL_01492	CDS	hypothetical protein
EGJKDIEL_01493	CDS	hypothetical protein
EGJKDIEL_01494	CDS	rstB	2.7.13.3	Sensor protein RstB
EGJKDIEL_01495	CDS	ompR_1	Transcriptional regulatory protein OmpR
EGJKDIEL_01496	CDS	hypothetical protein
EGJKDIEL_01497	CDS	yicL	putative inner membrane transporter YicL
EGJKDIEL_01498	CDS	gloC_2	3.1.2.6	Hydroxyacylglutathione hydrolase GloC
EGJKDIEL_01499	CDS	azu	Azurin
EGJKDIEL_01500	CDS	C1-hpah	1.5.1.36	p-hydroxyphenylacetate 3-hydroxylase, reductase component
EGJKDIEL_01501	CDS	minE	Cell division topological specificity factor
EGJKDIEL_01502	CDS	minD	Septum site-determining protein MinD
EGJKDIEL_01503	CDS	minC	Septum site-determining protein MinC
EGJKDIEL_01504	CDS	acsA_1	6.2.1.1	Acetyl-coenzyme A synthetase
EGJKDIEL_01505	CDS	ubiI_2	1.14.13.-	2-octaprenylphenol hydroxylase
EGJKDIEL_01506	CDS	rutG	Putative pyrimidine permease RutG
EGJKDIEL_01507	CDS	2.8.3.18	Succinyl-CoA:acetate CoA-transferase
EGJKDIEL_01508	CDS	tdcB	4.3.1.19	L-threonine ammonia-lyase
EGJKDIEL_01509	CDS	recQ	3.6.4.12	ATP-dependent DNA helicase RecQ
EGJKDIEL_01510	CDS	3.1.2.-	Putative esterase
EGJKDIEL_01511	CDS	5.1.1.13	Aspartate racemase
EGJKDIEL_01512	CDS	gltI_2	Glutamate/aspartate import solute-binding protein
EGJKDIEL_01513	CDS	dadA1_1	1.4.99.-	D-amino acid dehydrogenase 1
EGJKDIEL_01514	CDS	cmpR_2	HTH-type transcriptional activator CmpR
EGJKDIEL_01515	CDS	yvqK_1	2.5.1.17	Cob(I)yrinic acid a,c-diamide adenosyltransferase
EGJKDIEL_01516	CDS	hypothetical protein
EGJKDIEL_01517	CDS	1.-.-.-	putative FAD-linked oxidoreductase
EGJKDIEL_01518	CDS	metH_2	2.1.1.13	Methionine synthase
EGJKDIEL_01519	CDS	hypothetical protein
EGJKDIEL_01520	CDS	hypothetical protein
EGJKDIEL_01521	CDS	hypothetical protein
EGJKDIEL_01522	CDS	hypothetical protein
EGJKDIEL_01523	CDS	argE_2	3.5.1.16	Acetylornithine deacetylase
EGJKDIEL_01524	CDS	hypothetical protein
EGJKDIEL_01525	CDS	cynR_2	HTH-type transcriptional regulator CynR
EGJKDIEL_01526	CDS	cidA_2	Holin-like protein CidA
EGJKDIEL_01527	CDS	cidB	Holin-like protein CidB
EGJKDIEL_01528	CDS	kduD	1.1.1.127	2-dehydro-3-deoxy-D-gluconate 5-dehydrogenase
EGJKDIEL_01529	CDS	hypothetical protein
EGJKDIEL_01530	CDS	hypothetical protein
EGJKDIEL_01531	CDS	ribN	Riboflavin transporter
EGJKDIEL_01532	CDS	hypothetical protein
EGJKDIEL_01533	CDS	hypothetical protein
EGJKDIEL_01534	CDS	hypothetical protein
EGJKDIEL_01535	CDS	fpr	1.18.1.2	Ferredoxin--NADP reductase
EGJKDIEL_01536	CDS	braC_1	Leucine-, isoleucine-, valine-, threonine-, and alanine-binding protein
EGJKDIEL_01537	CDS	livH_4	High-affinity branched-chain amino acid transport system permease protein LivH
EGJKDIEL_01538	CDS	lptB_2	3.6.3.-	Lipopolysaccharide export system ATP-binding protein LptB
EGJKDIEL_01539	CDS	livF_4	High-affinity branched-chain amino acid transport ATP-binding protein LivF
EGJKDIEL_01540	CDS	yibF	putative GST-like protein YibF
EGJKDIEL_01541	CDS	hypothetical protein
EGJKDIEL_01542	CDS	gltR	HTH-type transcriptional regulator GltR
EGJKDIEL_01543	CDS	comM	Competence protein ComM
EGJKDIEL_01544	CDS	glnB_1	Nitrogen regulatory protein P-II
EGJKDIEL_01545	CDS	amtB_1	Ammonia channel
EGJKDIEL_01546	CDS	1.-.-.-	putative FAD-linked oxidoreductase
EGJKDIEL_01547	CDS	hypothetical protein
EGJKDIEL_01548	CDS	lutA	Lactate utilization protein A
EGJKDIEL_01549	CDS	proQ	RNA chaperone ProQ
EGJKDIEL_01550	CDS	gpx1	1.11.1.22	Hydroperoxy fatty acid reductase gpx1
EGJKDIEL_01551	CDS	tsr_4	Methyl-accepting chemotaxis protein I
EGJKDIEL_01552	CDS	hypothetical protein
EGJKDIEL_01553	CDS	hypothetical protein
EGJKDIEL_01554	CDS	lplT_1	Lysophospholipid transporter LplT
EGJKDIEL_01555	CDS	dadX	5.1.1.1	Alanine racemase, catabolic
EGJKDIEL_01556	CDS	radA	3.6.4.-	DNA repair protein RadA
EGJKDIEL_01557	CDS	hypothetical protein
EGJKDIEL_01558	CDS	hypothetical protein
EGJKDIEL_01559	CDS	wbbL	2.4.1.289	N-acetylglucosaminyl-diphospho-decaprenol L-rhamnosyltransferase
EGJKDIEL_01560	CDS	sunS	2.4.1.-	SPBc2 prophage-derived glycosyltransferase SunS
EGJKDIEL_01561	CDS	hypothetical protein
EGJKDIEL_01562	CDS	exoA	3.1.11.2	Exodeoxyribonuclease
EGJKDIEL_01563	CDS	pyrE_1	2.4.2.10	Orotate phosphoribosyltransferase
EGJKDIEL_01564	CDS	hypothetical protein
EGJKDIEL_01565	CDS	hypothetical protein
EGJKDIEL_01566	CDS	hypothetical protein
EGJKDIEL_01567	CDS	hypothetical protein
EGJKDIEL_01568	CDS	speG_2	2.3.1.57	Spermidine N(1)-acetyltransferase
EGJKDIEL_01569	CDS	ftsZ_2	Cell division protein FtsZ
EGJKDIEL_01570	CDS	pdxY	2.7.1.35	Pyridoxal kinase PdxY
EGJKDIEL_01571	CDS	hypothetical protein
EGJKDIEL_01572	CDS	hypothetical protein
EGJKDIEL_01573	CDS	hypothetical protein
EGJKDIEL_01574	CDS	hypothetical protein
EGJKDIEL_01575	CDS	hypothetical protein
EGJKDIEL_01576	CDS	gatB	6.3.5.-	Aspartyl/glutamyl-tRNA(Asn/Gln) amidotransferase subunit B
EGJKDIEL_01577	CDS	gatA_2	6.3.5.7	Glutamyl-tRNA(Gln) amidotransferase subunit A
EGJKDIEL_01578	CDS	gatC	6.3.5.-	Glutamyl-tRNA(Gln) amidotransferase subunit C
EGJKDIEL_01579	CDS	mreB	Rod shape-determining protein MreB
EGJKDIEL_01580	CDS	mreC	Cell shape-determining protein MreC
EGJKDIEL_01581	CDS	hypothetical protein
EGJKDIEL_01582	CDS	mrdA	3.4.16.4	Peptidoglycan D,D-transpeptidase MrdA
EGJKDIEL_01583	CDS	hypothetical protein
EGJKDIEL_01584	CDS	glnQ_1	Glutamine transport ATP-binding protein GlnQ
EGJKDIEL_01585	CDS	glnP_1	Glutamine transport system permease protein GlnP
EGJKDIEL_01586	CDS	fliY_2	L-cystine-binding protein FliY
EGJKDIEL_01587	CDS	hypothetical protein
EGJKDIEL_01588	CDS	amtB_2	Ammonia channel
EGJKDIEL_01589	CDS	hypothetical protein
EGJKDIEL_01590	CDS	hypothetical protein
EGJKDIEL_01591	CDS	alkJ_2	1.1.99.-	Alcohol dehydrogenase [acceptor]
EGJKDIEL_01592	CDS	mlaE_2	putative phospholipid ABC transporter permease protein MlaE
EGJKDIEL_01593	CDS	mlaF_2	3.6.3.-	putative phospholipid import ATP-binding protein MlaF
EGJKDIEL_01594	CDS	hypothetical protein
EGJKDIEL_01595	CDS	hypothetical protein
EGJKDIEL_01596	CDS	Bacteriohemerythrin
EGJKDIEL_01597	CDS	hypothetical protein
EGJKDIEL_01598	CDS	clcD	3.1.1.45	Carboxymethylenebutenolidase
EGJKDIEL_01599	CDS	corA_1	Cobalt/magnesium transport protein CorA
EGJKDIEL_01600	CDS	hemB	4.2.1.24	Delta-aminolevulinic acid dehydratase
EGJKDIEL_01601	CDS	hypothetical protein
EGJKDIEL_01602	CDS	hypothetical protein
EGJKDIEL_01603	CDS	fdx4	Ferredoxin, 2Fe-2S
EGJKDIEL_01604	CDS	hypothetical protein
EGJKDIEL_01605	CDS	dacC	3.4.16.4	D-alanyl-D-alanine carboxypeptidase DacC
EGJKDIEL_01606	CDS	rpsL	30S ribosomal protein S12
EGJKDIEL_01607	CDS	rpsG	30S ribosomal protein S7
EGJKDIEL_01608	CDS	fusA	Elongation factor G
EGJKDIEL_01609	CDS	tufA	Elongation factor Tu
EGJKDIEL_01610	CDS	rpsJ	30S ribosomal protein S10
EGJKDIEL_01611	CDS	rplC	50S ribosomal protein L3
EGJKDIEL_01612	CDS	rplD	50S ribosomal protein L4
EGJKDIEL_01613	CDS	rplW	50S ribosomal protein L23
EGJKDIEL_01614	CDS	rplB	50S ribosomal protein L2
EGJKDIEL_01615	CDS	rpsS	30S ribosomal protein S19
EGJKDIEL_01616	CDS	rplV	50S ribosomal protein L22
EGJKDIEL_01617	CDS	rpsC	30S ribosomal protein S3
EGJKDIEL_01618	CDS	rplP	50S ribosomal protein L16
EGJKDIEL_01619	CDS	rpmC	50S ribosomal protein L29
EGJKDIEL_01620	CDS	rpsQ	30S ribosomal protein S17
EGJKDIEL_01621	CDS	1.11.1.15	Putative peroxiredoxin
EGJKDIEL_01622	CDS	hypothetical protein
EGJKDIEL_01623	CDS	fliC_1	A-type flagellin
EGJKDIEL_01624	CDS	hypothetical protein
EGJKDIEL_01625	CDS	hypothetical protein
EGJKDIEL_01626	CDS	Cytochrome c'
EGJKDIEL_01627	CDS	resA_2	Thiol-disulfide oxidoreductase ResA
EGJKDIEL_01628	CDS	hypothetical protein
EGJKDIEL_01629	CDS	hypothetical protein
EGJKDIEL_01630	CDS	crh	HPr-like protein Crh
EGJKDIEL_01631	CDS	ptsI	2.7.3.9	Phosphoenolpyruvate-protein phosphotransferase
EGJKDIEL_01632	CDS	lipA	2.8.1.8	Lipoyl synthase
EGJKDIEL_01633	CDS	lipB	2.3.1.181	Octanoyltransferase
EGJKDIEL_01634	CDS	hypothetical protein
EGJKDIEL_01635	CDS	hypothetical protein
EGJKDIEL_01636	CDS	atpB	ATP synthase subunit a
EGJKDIEL_01637	CDS	atpE	ATP synthase subunit c
EGJKDIEL_01638	CDS	atpF	ATP synthase subunit b
EGJKDIEL_01639	CDS	atpH	ATP synthase subunit delta
EGJKDIEL_01640	CDS	atpA	3.6.3.14	ATP synthase subunit alpha
EGJKDIEL_01641	CDS	atpG	ATP synthase gamma chain
EGJKDIEL_01642	CDS	atpD1	3.6.3.14	ATP synthase subunit beta 1
EGJKDIEL_01643	CDS	atpC	ATP synthase epsilon chain
EGJKDIEL_01644	CDS	hypothetical protein
EGJKDIEL_01645	CDS	hypothetical protein
EGJKDIEL_01646	CDS	hypothetical protein
EGJKDIEL_01647	CDS	hypothetical protein
EGJKDIEL_01648	CDS	Cytochrome c-555
EGJKDIEL_01649	CDS	oprM_2	Outer membrane protein OprM
EGJKDIEL_01650	CDS	acrF	Multidrug export protein AcrF
EGJKDIEL_01651	CDS	mexA_2	Multidrug resistance protein MexA
EGJKDIEL_01652	CDS	acrR	HTH-type transcriptional regulator AcrR
EGJKDIEL_01653	tRNA	tRNA-Arg(ccg)
EGJKDIEL_01654	tRNA	tRNA-Tyr(gta)
EGJKDIEL_01655	tRNA	tRNA-Gly(tcc)
EGJKDIEL_01656	tRNA	tRNA-Thr(ggt)
EGJKDIEL_01657	tRNA	tRNA-Ala(ggc)
EGJKDIEL_01658	tRNA	tRNA-Glu(ttc)
EGJKDIEL_01659	tRNA	tRNA-Asp(gtc)
EGJKDIEL_01660	CDS	1.-.-.-	putative oxidoreductase
EGJKDIEL_01661	CDS	hypothetical protein
EGJKDIEL_01662	CDS	3.1.2.28	1,4-dihydroxy-2-naphthoyl-CoA hydrolase
EGJKDIEL_01663	CDS	ndh	1.6.99.3	NADH dehydrogenase
EGJKDIEL_01664	CDS	qseC_2	2.7.13.3	Sensor protein QseC
EGJKDIEL_01665	CDS	tctD_3	Transcriptional regulatory protein tctD
EGJKDIEL_01666	CDS	hypothetical protein
EGJKDIEL_01667	CDS	hypothetical protein
EGJKDIEL_01668	CDS	hypothetical protein
EGJKDIEL_01669	CDS	citT	Citrate carrier
EGJKDIEL_01670	CDS	nth	4.2.99.18	Endonuclease III
EGJKDIEL_01671	CDS	lcfB_2	6.2.1.3	Long-chain-fatty-acid--CoA ligase
EGJKDIEL_01672	CDS	teaD	TRAP-T-associated universal stress protein TeaD
EGJKDIEL_01673	CDS	bioN	Energy-coupling factor transporter transmembrane protein BioN
EGJKDIEL_01674	CDS	bioM	3.6.3.-	Biotin transport ATP-binding protein BioM
EGJKDIEL_01675	CDS	1.6.5.2	Chromate reductase
EGJKDIEL_01676	CDS	hypothetical protein
EGJKDIEL_01677	CDS	hypothetical protein
EGJKDIEL_01678	CDS	Solute-binding protein
EGJKDIEL_01679	CDS	dctQ	C4-dicarboxylate TRAP transporter small permease protein DctQ
EGJKDIEL_01680	CDS	dctM_1	C4-dicarboxylate TRAP transporter large permease protein DctM
EGJKDIEL_01681	CDS	livF_5	High-affinity branched-chain amino acid transport ATP-binding protein LivF
EGJKDIEL_01682	CDS	lptB_3	3.6.3.-	Lipopolysaccharide export system ATP-binding protein LptB
EGJKDIEL_01683	CDS	hypothetical protein
EGJKDIEL_01684	CDS	livH_5	High-affinity branched-chain amino acid transport system permease protein LivH
EGJKDIEL_01685	CDS	braC_2	Leucine-, isoleucine-, valine-, threonine-, and alanine-binding protein
EGJKDIEL_01686	CDS	rluA_1	5.4.99.28	Ribosomal large subunit pseudouridine synthase A
EGJKDIEL_01687	CDS	cckA	Sensor kinase CckA
EGJKDIEL_01688	CDS	gcvP	1.4.4.2	Glycine dehydrogenase (decarboxylating)
EGJKDIEL_01689	CDS	gcvH	Glycine cleavage system H protein
EGJKDIEL_01690	CDS	gcvT	2.1.2.10	Aminomethyltransferase
EGJKDIEL_01691	CDS	glpE	2.8.1.1	Thiosulfate sulfurtransferase GlpE
EGJKDIEL_01692	CDS	ompW	Outer membrane protein W
EGJKDIEL_01693	CDS	mdeA	4.4.1.11	L-methionine gamma-lyase
EGJKDIEL_01694	CDS	rnd	3.1.13.5	Ribonuclease D
EGJKDIEL_01695	CDS	hypothetical protein
EGJKDIEL_01696	CDS	Cyclic nucleotide-gated potassium channel
EGJKDIEL_01697	CDS	hypothetical protein
EGJKDIEL_01698	CDS	metN	3.6.3.-	Methionine import ATP-binding protein MetN
EGJKDIEL_01699	CDS	metI	D-methionine transport system permease protein MetI
EGJKDIEL_01700	CDS	plaP	Low-affinity putrescine importer PlaP
EGJKDIEL_01701	CDS	hypothetical protein
EGJKDIEL_01702	CDS	aceA	4.1.3.1	Isocitrate lyase
EGJKDIEL_01703	CDS	4.1.3.17	Putative 4-hydroxy-4-methyl-2-oxoglutarate aldolase
EGJKDIEL_01704	CDS	hypothetical protein
EGJKDIEL_01705	CDS	rluE	5.4.99.20	Ribosomal large subunit pseudouridine synthase E
EGJKDIEL_01706	CDS	hypothetical protein
EGJKDIEL_01707	CDS	hypothetical protein
EGJKDIEL_01708	CDS	aer_3	Aerotaxis receptor
EGJKDIEL_01709	CDS	frzE	2.7.13.3	Gliding motility regulatory protein
EGJKDIEL_01710	CDS	hypothetical protein
EGJKDIEL_01711	CDS	menH_1	4.2.99.20	2-succinyl-6-hydroxy-2,4-cyclohexadiene-1-carboxylate synthase
EGJKDIEL_01712	CDS	hexR_1	HTH-type transcriptional regulator HexR
EGJKDIEL_01713	CDS	yhdW	Putative amino-acid ABC transporter-binding protein YhdW
EGJKDIEL_01714	CDS	glnP_2	Glutamine transport system permease protein GlnP
EGJKDIEL_01715	CDS	yhdY	Inner membrane amino-acid ABC transporter permease protein YhdY
EGJKDIEL_01716	CDS	glnQ_2	Glutamine transport ATP-binding protein GlnQ
EGJKDIEL_01717	CDS	iaaA	3.4.19.5	Isoaspartyl peptidase
EGJKDIEL_01718	CDS	gpr	1.1.1.-	L-glyceraldehyde 3-phosphate reductase
EGJKDIEL_01719	CDS	ybaK_1	4.2.-.-	Cys-tRNA(Pro)/Cys-tRNA(Cys) deacylase YbaK
EGJKDIEL_01720	CDS	plsY	2.3.1.15	putative glycerol-3-phosphate acyltransferase
EGJKDIEL_01721	CDS	ylxH	Flagellum site-determining protein YlxH
EGJKDIEL_01722	CDS	dosC_2	2.7.7.65	Diguanylate cyclase DosC
EGJKDIEL_01723	CDS	putative sulfate transporter
EGJKDIEL_01724	CDS	sstT	Serine/threonine transporter SstT
EGJKDIEL_01725	CDS	rlmB_1	2.1.1.185	23S rRNA (guanosine-2'-O-)-methyltransferase RlmB
EGJKDIEL_01726	CDS	cobB	3.5.1.-	NAD-dependent protein deacylase
EGJKDIEL_01727	CDS	hypothetical protein
EGJKDIEL_01728	CDS	hypothetical protein
EGJKDIEL_01729	CDS	yigZ	IMPACT family member YigZ
EGJKDIEL_01730	CDS	hypothetical protein
EGJKDIEL_01731	CDS	hypothetical protein
EGJKDIEL_01732	CDS	sucA	1.2.4.2	2-oxoglutarate dehydrogenase E1 component
EGJKDIEL_01733	CDS	sucB	2.3.1.61	Dihydrolipoyllysine-residue succinyltransferase component of 2-oxoglutarate dehydrogenase complex
EGJKDIEL_01734	CDS	lpd	1.8.1.4	Dihydrolipoyl dehydrogenase
EGJKDIEL_01735	CDS	zapE	Cell division protein ZapE
EGJKDIEL_01736	CDS	hypothetical protein
EGJKDIEL_01737	CDS	dinG_2	3.6.4.12	putative ATP-dependent helicase DinG
EGJKDIEL_01738	CDS	lhgO	1.1.3.15	L-2-hydroxyglutarate oxidase LhgO
EGJKDIEL_01739	CDS	hypothetical protein
EGJKDIEL_01740	CDS	hypothetical protein
EGJKDIEL_01741	CDS	hypothetical protein
EGJKDIEL_01742	CDS	pyrD	1.3.5.2	Dihydroorotate dehydrogenase (quinone)
EGJKDIEL_01743	CDS	rpiA	5.3.1.6	Ribose-5-phosphate isomerase A
EGJKDIEL_01744	CDS	spmB	Spore maturation protein B
EGJKDIEL_01745	CDS	hypothetical protein
EGJKDIEL_01746	CDS	putative signaling protein
EGJKDIEL_01747	CDS	yliI	1.1.5.-	Aldose sugar dehydrogenase YliI
EGJKDIEL_01748	CDS	putative transcriptional regulatory protein
EGJKDIEL_01749	CDS	tyrB	2.6.1.57	Aromatic-amino-acid aminotransferase
EGJKDIEL_01750	CDS	yhhJ	Inner membrane transport permease YhhJ
EGJKDIEL_01751	CDS	rbbA	Ribosome-associated ATPase
EGJKDIEL_01752	CDS	mdtN_1	Multidrug resistance protein MdtN
EGJKDIEL_01753	CDS	oprM_3	Outer membrane protein OprM
EGJKDIEL_01754	CDS	uvrB	UvrABC system protein B
EGJKDIEL_01755	CDS	iscR	HTH-type transcriptional regulator IscR
EGJKDIEL_01756	CDS	iscS	2.8.1.7	Cysteine desulfurase IscS
EGJKDIEL_01757	CDS	iscU	Iron-sulfur cluster assembly scaffold protein IscU
EGJKDIEL_01758	CDS	iscA	Iron-binding protein IscA
EGJKDIEL_01759	CDS	hscB	Co-chaperone protein HscB
EGJKDIEL_01760	CDS	hscA	Chaperone protein HscA
EGJKDIEL_01761	CDS	fdx_1	2Fe-2S ferredoxin
EGJKDIEL_01762	CDS	dnaQ	2.7.7.7	DNA polymerase III subunit epsilon
EGJKDIEL_01763	tRNA	tRNA-Val(cac)
EGJKDIEL_01764	tRNA	tRNA-Val(cac)
EGJKDIEL_01765	tRNA	tRNA-Val(cac)
EGJKDIEL_01766	tRNA	tRNA-Val(cac)
EGJKDIEL_01767	CDS	hypothetical protein
EGJKDIEL_01768	CDS	hypothetical protein
EGJKDIEL_01769	CDS	hypothetical protein
EGJKDIEL_01770	tRNA	tRNA-Ser(gga)
EGJKDIEL_01771	CDS	ftsH1	3.4.24.-	ATP-dependent zinc metalloprotease FtsH 1
EGJKDIEL_01772	CDS	metR_2	HTH-type transcriptional regulator MetR
EGJKDIEL_01773	CDS	hypothetical protein
EGJKDIEL_01774	CDS	msuE_1	1.5.1.38	FMN reductase (NADPH)
EGJKDIEL_01775	CDS	xecA1	4.4.1.23	2-hydroxypropyl-CoM lyase
EGJKDIEL_01776	CDS	hypothetical protein
EGJKDIEL_01777	CDS	hypothetical protein
EGJKDIEL_01778	CDS	Dml_2	4.1.3.32	2,3-dimethylmalate lyase
EGJKDIEL_01779	CDS	prpF_2	5.3.3.-	2-methyl-aconitate isomerase
EGJKDIEL_01780	CDS	acnM	4.2.1.3	Aconitate hydratase A
EGJKDIEL_01781	CDS	hypothetical protein
EGJKDIEL_01782	CDS	prpC_2	2.3.3.5	2-methylcitrate synthase
EGJKDIEL_01783	CDS	ramB_2	HTH-type transcriptional regulator RamB
EGJKDIEL_01784	CDS	carH	HTH-type transcriptional repressor CarH
EGJKDIEL_01785	CDS	yvqK_2	2.5.1.17	Cob(I)yrinic acid a,c-diamide adenosyltransferase
EGJKDIEL_01786	CDS	btuF_2	Vitamin B12-binding protein
EGJKDIEL_01787	CDS	btuB	Vitamin B12 transporter BtuB
EGJKDIEL_01788	CDS	hypothetical protein
EGJKDIEL_01789	CDS	hypothetical protein
EGJKDIEL_01790	CDS	bigR	Biofilm growth-associated repressor
EGJKDIEL_01791	CDS	hypothetical protein
EGJKDIEL_01792	CDS	hypothetical protein
EGJKDIEL_01793	CDS	hypothetical protein
EGJKDIEL_01794	CDS	3.-.-.-	putative metallo-hydrolase
EGJKDIEL_01795	tRNA	tRNA-Ser(gga)
EGJKDIEL_01796	CDS	hflK_2	Modulator of FtsH protease HflK
EGJKDIEL_01797	CDS	hypothetical protein
EGJKDIEL_01798	CDS	adiA	4.1.1.19	Biodegradative arginine decarboxylase
EGJKDIEL_01799	CDS	ligA_2	6.5.1.1	DNA ligase
EGJKDIEL_01800	CDS	fabI_2	1.3.1.9	Enoyl-[acyl-carrier-protein] reductase [NADH] FabI
EGJKDIEL_01801	CDS	hbpA	Heme-binding protein A
EGJKDIEL_01802	CDS	yejB	Inner membrane ABC transporter permease protein YejB
EGJKDIEL_01803	CDS	yejE	Inner membrane ABC transporter permease protein YejE
EGJKDIEL_01804	CDS	gsiA_1	3.6.3.-	Glutathione import ATP-binding protein GsiA
EGJKDIEL_01805	CDS	hypothetical protein
EGJKDIEL_01806	CDS	blc	Outer membrane lipoprotein Blc
EGJKDIEL_01807	CDS	hypothetical protein
EGJKDIEL_01808	CDS	trxC_1	1.8.1.8	Thioredoxin 2
EGJKDIEL_01809	CDS	rimP	Ribosome maturation factor RimP
EGJKDIEL_01810	CDS	nusA	Transcription termination/antitermination protein NusA
EGJKDIEL_01811	CDS	infB	Translation initiation factor IF-2
EGJKDIEL_01812	CDS	rbfA	Ribosome-binding factor A
EGJKDIEL_01813	CDS	truB	5.4.99.25	tRNA pseudouridine synthase B
EGJKDIEL_01814	CDS	typA	GTP-binding protein TypA/BipA
EGJKDIEL_01815	CDS	crt_2	4.2.1.150	Short-chain-enoyl-CoA hydratase
EGJKDIEL_01816	CDS	tap	Methyl-accepting chemotaxis protein IV
EGJKDIEL_01817	CDS	rpfG_1	3.1.4.52	Cyclic di-GMP phosphodiesterase response regulator RpfG
EGJKDIEL_01818	CDS	hypothetical protein
EGJKDIEL_01819	CDS	infA_1	Translation initiation factor IF-1
EGJKDIEL_01820	CDS	hypothetical protein
EGJKDIEL_01821	CDS	aroK_2	2.7.1.71	Shikimate kinase
EGJKDIEL_01822	CDS	ydaM_3	2.7.7.65	putative diguanylate cyclase YdaM
EGJKDIEL_01823	CDS	hypothetical protein
EGJKDIEL_01824	CDS	lysN_1	2.6.1.39	2-aminoadipate transaminase
EGJKDIEL_01825	CDS	eamB_1	Cysteine/O-acetylserine efflux protein
EGJKDIEL_01826	CDS	gltC_3	HTH-type transcriptional regulator GltC
EGJKDIEL_01827	CDS	hypothetical protein
EGJKDIEL_01828	CDS	yxeP_1	3.-.-.-	putative hydrolase YxeP
EGJKDIEL_01829	CDS	hypothetical protein
EGJKDIEL_01830	CDS	hypothetical protein
EGJKDIEL_01831	CDS	icaA	2.4.1.-	Poly-beta-1,6-N-acetyl-D-glucosamine synthase
EGJKDIEL_01832	CDS	hypothetical protein
EGJKDIEL_01833	CDS	hypothetical protein
EGJKDIEL_01834	tRNA	tRNA-Ser(gga)
EGJKDIEL_01835	tRNA	tRNA-Val(gac)
EGJKDIEL_01836	CDS	bamD	Outer membrane protein assembly factor BamD
EGJKDIEL_01837	CDS	dnaE	2.7.7.7	DNA polymerase III subunit alpha
EGJKDIEL_01838	CDS	clpS	ATP-dependent Clp protease adapter protein ClpS
EGJKDIEL_01839	CDS	clpA	ATP-dependent Clp protease ATP-binding subunit ClpA
EGJKDIEL_01840	CDS	clsA_1	2.7.8.-	Major cardiolipin synthase ClsA
EGJKDIEL_01841	CDS	hypothetical protein
EGJKDIEL_01842	CDS	ptlI	1.14.13.133	Pentalenene oxygenase
EGJKDIEL_01843	CDS	hypothetical protein
EGJKDIEL_01844	CDS	hypothetical protein
EGJKDIEL_01845	CDS	hypothetical protein
EGJKDIEL_01846	CDS	hypothetical protein
EGJKDIEL_01847	CDS	hypothetical protein
EGJKDIEL_01848	CDS	ubiG_1	2.1.1.222	Ubiquinone biosynthesis O-methyltransferase
EGJKDIEL_01849	CDS	wecC	1.1.1.336	UDP-N-acetyl-D-mannosamine dehydrogenase
EGJKDIEL_01850	CDS	wecB	5.1.3.14	UDP-N-acetylglucosamine 2-epimerase
EGJKDIEL_01851	CDS	kpsD	Polysialic acid transport protein KpsD
EGJKDIEL_01852	CDS	hypothetical protein
EGJKDIEL_01853	CDS	kpsT	Polysialic acid transport ATP-binding protein KpsT
EGJKDIEL_01854	CDS	kpsM	Polysialic acid transport protein KpsM
EGJKDIEL_01855	CDS	hypothetical protein
EGJKDIEL_01856	CDS	rbgA	Ribosome biogenesis GTPase A
EGJKDIEL_01857	CDS	hypothetical protein
EGJKDIEL_01858	CDS	yxeP_2	3.-.-.-	putative hydrolase YxeP
EGJKDIEL_01859	CDS	hypothetical protein
EGJKDIEL_01860	CDS	truC	5.4.99.26	tRNA pseudouridine synthase C
EGJKDIEL_01861	CDS	hypothetical protein
EGJKDIEL_01862	CDS	dapdh	1.4.1.16	Meso-diaminopimelate D-dehydrogenase
EGJKDIEL_01863	CDS	hypothetical protein
EGJKDIEL_01864	CDS	entS_2	Enterobactin exporter EntS
EGJKDIEL_01865	CDS	xthA	3.1.11.2	Exodeoxyribonuclease III
EGJKDIEL_01866	CDS	hypothetical protein
EGJKDIEL_01867	CDS	hypothetical protein
EGJKDIEL_01868	CDS	hypothetical protein
EGJKDIEL_01869	CDS	arnE	putative 4-amino-4-deoxy-L-arabinose-phosphoundecaprenol flippase subunit ArnE
EGJKDIEL_01870	CDS	2.4.2.45	Decaprenyl-phosphate phosphoribosyltransferase
EGJKDIEL_01871	CDS	prpE	3.6.1.17	Bis(5'-nucleosyl)-tetraphosphatase PrpE [asymmetrical]
EGJKDIEL_01872	CDS	folA	1.5.1.3	Dihydrofolate reductase
EGJKDIEL_01873	CDS	thyA	2.1.1.45	Thymidylate synthase
EGJKDIEL_01874	CDS	hypothetical protein
EGJKDIEL_01875	CDS	1.-.-.-	putative FAD-linked oxidoreductase
EGJKDIEL_01876	CDS	hypothetical protein
EGJKDIEL_01877	CDS	hypothetical protein
EGJKDIEL_01878	CDS	6.2.1.3	Long-chain-fatty-acid--CoA ligase FadD15
EGJKDIEL_01879	CDS	3.1.1.2	Arylesterase
EGJKDIEL_01880	CDS	mgl	4.4.1.11	L-methionine gamma-lyase
EGJKDIEL_01881	CDS	hypothetical protein
EGJKDIEL_01882	CDS	guaB_2	1.1.1.205	Inosine-5'-monophosphate dehydrogenase
EGJKDIEL_01883	CDS	mltC_2	4.2.2.-	Membrane-bound lytic murein transglycosylase C
EGJKDIEL_01884	CDS	glyA1	2.1.2.1	Serine hydroxymethyltransferase 1
EGJKDIEL_01885	CDS	nrdR	Transcriptional repressor NrdR
EGJKDIEL_01886	CDS	aroC	4.2.3.5	Chorismate synthase
EGJKDIEL_01887	CDS	dosP_1	3.1.4.52	Oxygen sensor protein DosP
EGJKDIEL_01888	CDS	hypothetical protein
EGJKDIEL_01889	tRNA	tRNA-Leu(cag)
EGJKDIEL_01890	tRNA	tRNA-Leu(cag)
EGJKDIEL_01891	tRNA	tRNA-Leu(cag)
EGJKDIEL_01892	tRNA	tRNA-Leu(cag)
EGJKDIEL_01893	tRNA	tRNA-Leu(cag)
EGJKDIEL_01894	CDS	rnr	3.1.13.1	Ribonuclease R
EGJKDIEL_01895	CDS	nnr	Bifunctional NAD(P)H-hydrate repair enzyme Nnr
EGJKDIEL_01896	CDS	dadA1_2	1.4.99.-	D-amino acid dehydrogenase 1
EGJKDIEL_01897	CDS	rpsB	30S ribosomal protein S2
EGJKDIEL_01898	CDS	tsf	Elongation factor Ts
EGJKDIEL_01899	CDS	pyrH	2.7.4.22	Uridylate kinase
EGJKDIEL_01900	CDS	frr	Ribosome-recycling factor
EGJKDIEL_01901	CDS	uppS	2.5.1.31	Ditrans,polycis-undecaprenyl-diphosphate synthase ((2E,6E)-farnesyl-diphosphate specific)
EGJKDIEL_01902	CDS	cdsA	2.7.7.41	Phosphatidate cytidylyltransferase
EGJKDIEL_01903	CDS	dxr	1.1.1.267	1-deoxy-D-xylulose 5-phosphate reductoisomerase
EGJKDIEL_01904	CDS	rseP	3.4.24.-	Regulator of sigma-E protease RseP
EGJKDIEL_01905	CDS	bamA	Outer membrane protein assembly factor BamA
EGJKDIEL_01906	CDS	skp	Chaperone protein Skp
EGJKDIEL_01907	CDS	lpxD	2.3.1.-	UDP-3-O-acylglucosamine N-acyltransferase
EGJKDIEL_01908	CDS	fabZ	4.2.1.59	3-hydroxyacyl-[acyl-carrier-protein] dehydratase FabZ
EGJKDIEL_01909	CDS	lpxA	2.3.1.129	Acyl-[acyl-carrier-protein]--UDP-N-acetylglucosamine O-acyltransferase
EGJKDIEL_01910	CDS	lpxB	2.4.1.182	Lipid-A-disaccharide synthase
EGJKDIEL_01911	CDS	rnhB	3.1.26.4	Ribonuclease HII
EGJKDIEL_01912	CDS	rlmB_2	2.1.1.185	23S rRNA (guanosine-2'-O-)-methyltransferase RlmB
EGJKDIEL_01913	CDS	carA	6.3.5.5	Carbamoyl-phosphate synthase small chain
EGJKDIEL_01914	CDS	carB	6.3.5.5	Carbamoyl-phosphate synthase large chain
EGJKDIEL_01915	CDS	greA	Transcription elongation factor GreA
EGJKDIEL_01916	CDS	hypothetical protein
EGJKDIEL_01917	CDS	Outer membrane porin protein 32
EGJKDIEL_01918	CDS	thiE	2.5.1.3	Thiamine-phosphate synthase
EGJKDIEL_01919	CDS	thiG	2.8.1.10	Thiazole synthase
EGJKDIEL_01920	CDS	hypothetical protein
EGJKDIEL_01921	CDS	mnmC_2	1.5.-.-	tRNA 5-methylaminomethyl-2-thiouridine biosynthesis bifunctional protein MnmC
EGJKDIEL_01922	CDS	thiD_2	2.7.1.49	Hydroxymethylpyrimidine/phosphomethylpyrimidine kinase
EGJKDIEL_01923	CDS	hypothetical protein
EGJKDIEL_01924	CDS	hypothetical protein
EGJKDIEL_01925	CDS	egtE	4.4.-.-	putative hercynylcysteine sulfoxide lyase
EGJKDIEL_01926	CDS	hypothetical protein
EGJKDIEL_01927	CDS	glxR_2	CRP-like cAMP-activated global transcriptional regulator
EGJKDIEL_01928	CDS	2.7.1.-	Putative aminoglycoside phosphotransferase
EGJKDIEL_01929	CDS	bbsG	1.3.8.3	(R)-benzylsuccinyl-CoA dehydrogenase
EGJKDIEL_01930	CDS	5.2.1.8	putative parvulin-type peptidyl-prolyl cis-trans isomerase
EGJKDIEL_01931	CDS	bolA	DNA-binding transcriptional regulator BolA
EGJKDIEL_01932	CDS	yciB	putative intracellular septation protein A
EGJKDIEL_01933	CDS	msrB	1.8.4.12	Peptide methionine sulfoxide reductase MsrB
EGJKDIEL_01934	CDS	hypothetical protein
EGJKDIEL_01935	CDS	dmdB	6.2.1.44	3-methylmercaptopropionyl-CoA ligase
EGJKDIEL_01936	CDS	braC_3	Leucine-, isoleucine-, valine-, threonine-, and alanine-binding protein
EGJKDIEL_01937	CDS	livH_6	High-affinity branched-chain amino acid transport system permease protein LivH
EGJKDIEL_01938	CDS	hypothetical protein
EGJKDIEL_01939	CDS	rbsA_1	3.6.3.17	Ribose import ATP-binding protein RbsA
EGJKDIEL_01940	CDS	livF_6	High-affinity branched-chain amino acid transport ATP-binding protein LivF
EGJKDIEL_01941	CDS	tsdA	1.8.2.2	Thiosulfate dehydrogenase
EGJKDIEL_01942	CDS	braC_4	Leucine-, isoleucine-, valine-, threonine-, and alanine-binding protein
EGJKDIEL_01943	CDS	fadB	Fatty acid oxidation complex subunit alpha
EGJKDIEL_01944	CDS	fadA_1	2.3.1.16	3-ketoacyl-CoA thiolase
EGJKDIEL_01945	CDS	dmdC_2	1.3.8.-	3-methylmercaptopropionyl-CoA dehydrogenase
EGJKDIEL_01946	CDS	nsrR	HTH-type transcriptional repressor NsrR
EGJKDIEL_01947	CDS	hypothetical protein
EGJKDIEL_01948	CDS	hypothetical protein
EGJKDIEL_01949	CDS	napA	1.7.99.4	Periplasmic nitrate reductase
EGJKDIEL_01950	CDS	napB	Periplasmic nitrate reductase, electron transfer subunit
EGJKDIEL_01951	CDS	napC	Cytochrome c-type protein NapC
EGJKDIEL_01952	CDS	ccmA	3.6.3.41	Cytochrome c biogenesis ATP-binding export protein CcmA
EGJKDIEL_01953	CDS	ccmB	Heme exporter protein B
EGJKDIEL_01954	CDS	ccmC	Heme exporter protein C
EGJKDIEL_01955	CDS	hypothetical protein
EGJKDIEL_01956	CDS	ccmE	Cytochrome c-type biogenesis protein CcmE
EGJKDIEL_01957	CDS	ccmF	Cytochrome c-type biogenesis protein CcmF
EGJKDIEL_01958	CDS	dsbE	Thiol:disulfide interchange protein DsbE
EGJKDIEL_01959	CDS	ccmH	Cytochrome c-type biogenesis protein CcmH
EGJKDIEL_01960	CDS	nrfG	Formate-dependent nitrite reductase complex subunit NrfG
EGJKDIEL_01961	CDS	slyA_2	Transcriptional regulator SlyA
EGJKDIEL_01962	CDS	ribZ_2	Riboflavin transporter RibZ
EGJKDIEL_01963	CDS	bcr_4	Bicyclomycin resistance protein
EGJKDIEL_01964	CDS	hypothetical protein
EGJKDIEL_01965	CDS	hypothetical protein
EGJKDIEL_01966	CDS	bioY	Biotin transporter BioY
EGJKDIEL_01967	CDS	nlhH_2	3.1.1.1	Carboxylesterase NlhH
EGJKDIEL_01968	CDS	trg_4	Methyl-accepting chemotaxis protein III
EGJKDIEL_01969	CDS	rlmI	2.1.1.191	Ribosomal RNA large subunit methyltransferase I
EGJKDIEL_01970	CDS	pyrE_2	2.4.2.10	Orotate phosphoribosyltransferase
EGJKDIEL_01971	CDS	Purine-binding protein
EGJKDIEL_01972	CDS	hypothetical protein
EGJKDIEL_01973	CDS	hypothetical protein
EGJKDIEL_01974	CDS	murB	1.3.1.98	UDP-N-acetylenolpyruvoylglucosamine reductase
EGJKDIEL_01975	CDS	hypothetical protein
EGJKDIEL_01976	CDS	hisP	Histidine transport ATP-binding protein HisP
EGJKDIEL_01977	CDS	hisM	Histidine transport system permease protein HisM
EGJKDIEL_01978	CDS	hisQ	Histidine transport system permease protein HisQ
EGJKDIEL_01979	CDS	hisJ	Histidine-binding periplasmic protein
EGJKDIEL_01980	CDS	hypothetical protein
EGJKDIEL_01981	CDS	hypothetical protein
EGJKDIEL_01982	CDS	Cytochrome c-552
EGJKDIEL_01983	CDS	hypothetical protein
EGJKDIEL_01984	CDS	ilvD	4.2.1.9	Dihydroxy-acid dehydratase
EGJKDIEL_01985	CDS	hypothetical protein
EGJKDIEL_01986	CDS	bfr_2	1.16.3.1	Bacterioferritin
EGJKDIEL_01987	CDS	lgt	2.4.99.-	Prolipoprotein diacylglyceryl transferase
EGJKDIEL_01988	CDS	hypothetical protein
EGJKDIEL_01989	CDS	paaF_1	4.2.1.17	2,3-dehydroadipyl-CoA hydratase
EGJKDIEL_01990	CDS	Universal stress protein/MSMEI_3859
EGJKDIEL_01991	CDS	copA_1	3.6.3.54	putative copper-importing P-type ATPase A
EGJKDIEL_01992	CDS	ccoN1	1.9.3.1	Cbb3-type cytochrome c oxidase subunit CcoN1
EGJKDIEL_01993	CDS	hypothetical protein
EGJKDIEL_01994	CDS	hypothetical protein
EGJKDIEL_01995	CDS	ccoP	Cbb3-type cytochrome c oxidase subunit CcoP
EGJKDIEL_01996	CDS	hypothetical protein
EGJKDIEL_01997	CDS	hypothetical protein
EGJKDIEL_01998	CDS	fnr_1	Anaerobic regulatory protein
EGJKDIEL_01999	CDS	hemN_2	1.3.98.3	Oxygen-independent coproporphyrinogen III oxidase
[truncated: 1,316 more rows]
