# Supplementary material for: Genomic characterization of Comamonas kerstersii isolated from diarrheal patients in Bangladesh
Source: PLoS One. 2026 Apr 10;21(4):e0346980. doi: 10.1371/journal.pone.0346980 (PMC13068251; doi:10.1371/journal.pone.0346980)
Supplement: S2 File — (XLSX) [file pone.0346980.s002.xlsx]

## Sheet: Sheet1
GenBank Accessions	Size	CDS	Isolation Source
DAISOF000000000	3152514	3114	Wastewater
CATXMH000000000	3230027	3420	human feces metagenome
CATYED000000000	3571717	3481	human feces metagenome
CAUHBH000000000	3306070	3262	human feces metagenome
CAUCIF000000000	3420494	3316	human feces metagenome
VZOT00000000	3510398	3454
DOQQ00000000	2982285	2917	human gut
CP020121	3547915	3233	dialysis effluent
CP060413	3698404	3396	Stool
